# Supplementary material for: Nitrate-functionalized patch confers cardioprotection and improves heart repair after myocardial infarction via local nitric oxide delivery
Source: Nat Commun. 2021 Jul 23;12:4501. doi: 10.1038/s41467-021-24804-3 (PMC8302626; doi:10.1038/s41467-021-24804-3)
Supplement: Supplementary file 4 — Source Data [file 41467_2021_24804_MOESM4_ESM.xlsx]

## Sheet: Fig 1
Fig 1c	PCL-patch		NO-patch			Fig 1d		Water contact angle
	Strain	Stress	Strain	Stress			Time(s)	PCL			PCL-ONO2
	0	-0.00213	0	-0.000418143			1	126.1	129	129.8	122.3	121.1	120.4
	0.076	0.0027	0.06319	0.00358			5	124.9	128.5	128.8	122.1	120.2	119.6
	0.268	0.02724	0.22991	0.02042			10	124.6	128.6	128.2	120.5	119	120
	0.46	0.05266	0.39422	0.03866			20	124.6	128.5	128.2	119	118.4	119.9
	0.648	0.07528	0.55517	0.05521			30	124.5	128.3	128.4	119.2	118.1	118.3
	0.8213	0.0944	0.70922	0.06966			40	124.6	128.4	128.3	118.9	118.3	118.2
	0.9907	0.11219	0.85517	0.08271			50	124.2	128.3	128.1	118.6	117.9	118.5
	1.1613	0.12794	1.00345	0.09478			60	124	128.1	128.1	118.5	118	118.2
	1.3293	0.14407	1.14595	0.10566
	1.5	0.15855	1.29198	0.11589
	1.6653	0.17351	1.43216	0.12549
	1.836	0.18798	1.58164	0.13507
	1.9973	0.2023	1.72526	0.14396
	2.164	0.21678	1.86664	0.15309
	2.332	0.23048	2.01491	0.16214
	2.496	0.24539	2.15405	0.17054
	2.6667	0.25942	2.3	0.18006
	2.8307	0.27404	2.44138	0.18838
	3.0013	0.28841	2.58621	0.19806
	3.164	0.30272	2.72991	0.20676
	3.3347	0.3166	2.87586	0.21634
	3.496	0.33102	3.01836	0.22544
	3.664	0.34593	3.15974	0.23466
	3.8347	0.3602	3.30802	0.24439
	3.996	0.37463	3.44483	0.25325
	4.1693	0.3901	3.5931	0.2635
	4.332	0.40295	3.7356	0.27287
	4.4987	0.41861	3.87931	0.2828
	4.6653	0.43216	4.02181	0.29244
	4.8333	0.4471	4.16664	0.3026
	4.9973	0.46089	4.31147	0.31234
	5.164	0.47564	4.4506	0.32253
	5.336	0.49039	4.59888	0.33247
	5.4973	0.504	4.7356	0.34218
	5.6707	0.51925	4.88621	0.35315
	5.832	0.53253	5.02871	0.36285
	6	0.54769	5.17129	0.37344
	6.1667	0.56107	5.31724	0.38345
	6.3307	0.57536	5.45862	0.3935
	6.4986	0.58946	5.60345	0.40399
	6.6666	0.60403	5.74483	0.41469
	6.8346	0.61744	5.8919	0.425
	7	0.63198	6.03216	0.43525
	7.1693	0.64592	6.18043	0.44619
	7.332	0.65949	6.32293	0.45608
	7.4986	0.67357	6.46431	0.46682
	7.6653	0.68716	6.61259	0.47727
	7.8293	0.70052	6.75052	0.4871
	7.9986	0.7147	6.89767	0.49821
	8.1666	0.72871	7.03905	0.50804
	8.3346	0.74206	7.185	0.5187
	8.4986	0.75563	7.32638	0.52871
	8.6693	0.76926	7.47353	0.53962
	8.8293	0.78174	7.61603	0.5496
	8.996	0.79514	7.75862	0.55986
	9.164	0.80808	7.90345	0.57014
	9.3293	0.82145	8.0425	0.57948
	9.4986	0.83474	8.18966	0.59062
	9.6653	0.84749	8.33328	0.60019
	9.8306	0.86083	8.47698	0.61061
	9.9986	0.87368	8.62181	0.62084
	10.1653	0.88634	8.76552	0.63092
	10.3293	0.89919	8.90802	0.64038
	10.4986	0.91181	9.05052	0.65045
	10.6666	0.92462	9.19534	0.6601
	10.832	0.93637	9.33328	0.66927
	11.0026	0.94995	9.48155	0.6798
	11.1653	0.96074	9.62526	0.68908
	11.3333	0.97433	9.76664	0.69869
	11.5	0.98585	9.91259	0.70833
	11.664	0.9983	10.0574	0.71815
	11.832	1.01091	10.2	0.7271
	12	1.02288	10.3425	0.73695
	12.168	1.03502	10.4885	0.74605
	12.3333	1.04719	10.6298	0.75535
	12.5026	1.05854	10.777	0.76489
	12.6653	1.06983	10.9195	0.7738
	12.832	1.08177	11.0632	0.78328
	12.9986	1.09285	11.2091	0.79218
	13.1626	1.10398	11.3505	0.80103
	13.3333	1.11615	11.4942	0.81002
	13.5	1.12784	11.6367	0.81892
	13.6653	1.13869	11.7815	0.82818
	13.8306	1.14999	11.9253	0.83699
	14.0026	1.16153	12.0724	0.84614
	14.164	1.17154	12.2138	0.85432
	14.3306	1.18289	12.3552	0.86308
	14.5	1.19385	12.5022	0.87173
	14.6613	1.2041	12.6402	0.87948
	14.8346	1.21602	12.7862	0.88894
	15	1.22617	12.9298	0.89687
	15.1653	1.2369	13.0735	0.90575
	15.3333	1.24725	13.216	0.9137
	15.4986	1.2577	13.3597	0.92179
	15.664	1.26768	13.5046	0.93029
	15.8333	1.27857	13.6471	0.93903
	16.0013	1.28874	13.7919	0.94662
	16.164	1.298	13.9322	0.95429
	16.336	1.30961	14.0793	0.96368
	16.4986	1.3179	14.2264	0.97114
	16.6666	1.32877	14.3678	0.97953
	16.832	1.3378	14.5138	0.98755
	16.996	1.34758	14.6552	0.99499
	17.1653	1.35757	14.8	1.00296
	17.3333	1.36753	14.9425	1.01059
	17.5026	1.37737	15.0897	1.01862
	17.6653	1.38651	15.2276	1.02558
	17.8373	1.39612	15.3759	1.03423
	18	1.40509	15.5184	1.04091
	18.1653	1.41486	15.6597	1.04892
	18.332	1.42296	15.808	1.05644
	18.496	1.43253	15.9459	1.06323
	18.6666	1.44229	16.0908	1.07103
	18.8333	1.45136	16.2333	1.07812
	19.0026	1.46047	16.3793	1.086
	19.164	1.46894	16.5218	1.09326
	19.3346	1.47798	16.669	1.10125
	19.496	1.48593	16.8126	1.10763
	19.6626	1.49476	16.954	1.11497
	19.8293	1.50283	17.1011	1.12242
	19.9946	1.51233	17.2378	1.12851
	20.1679	1.52162	17.3839	1.13633
	20.3319	1.52944	17.5275	1.14277
	20.4999	1.53823	17.6723	1.15055
	20.6679	1.54613	17.8172	1.15751
	20.8333	1.55446	17.9609	1.16481
	20.9973	1.56157	18.1046	1.1711
	21.1653	1.57061	18.246	1.17802
	21.3346	1.5785	18.3919	1.18495
	21.4986	1.58651	18.5298	1.19102
	21.6706	1.59589	18.6781	1.19869
	21.8319	1.60189	18.8218	1.20521
	21.9986	1.6103	18.9654	1.21267
	22.1653	1.61751	19.1103	1.2189
	22.3306	1.62574	19.2528	1.22516
	22.4986	1.63357	19.3965	1.23196
	22.6653	1.64143	19.5378	1.23816
	22.8359	1.64953	19.6839	1.24503
	22.9999	1.65676	19.824	1.25109
	23.1706	1.6649	19.9735	1.25891
	23.3306	1.67111	20.116	1.26435
	23.4986	1.67953	20.2574	1.27135
	23.6653	1.68576	20.4046	1.27759
	23.8293	1.69324	20.5436	1.28347
	23.9999	1.70131	20.6896	1.29031
	24.1666	1.70807	20.8322	1.29635
	24.3359	1.7156	20.9781	1.30319
	24.4973	1.72273	21.1206	1.30936
	24.6706	1.73038	21.2666	1.31633
	24.8293	1.736	21.4103	1.32169
	24.9973	1.74362	21.5505	1.32814
	25.1666	1.75011	21.6988	1.33419
	25.3293	1.75736	21.8356	1.33963
	25.5013	1.76497	21.9827	1.34674
	25.6653	1.77071	22.1253	1.35225
	25.8306	1.77783	22.2701	1.35884
	25.9986	1.78468	22.4137	1.36479
	26.1666	1.79181	22.5585	1.37107
	26.3293	1.79816	22.7011	1.37644
	26.4973	1.80555	22.8425	1.38292
	26.6653	1.81194	22.9896	1.38878
	26.8279	1.81807	23.1275	1.39364
	27.0026	1.82584	23.2758	1.40098
	27.1653	1.83094	23.4195	1.40629
	27.3346	1.83867	23.5632	1.41249
	27.4999	1.84393	23.7057	1.41803
	27.6639	1.85054	23.8494	1.42349
	27.8333	1.85721	23.9942	1.42946
	27.9986	1.8635	24.1356	1.4353
	28.1693	1.8695	24.2827	1.44137
	28.3319	1.87588	24.4218	1.44622
	28.5039	1.88312	24.5689	1.45302
	28.6653	1.88721	24.7126	1.45799
	28.8319	1.89461	24.8551	1.46412
	28.9986	1.89944	25.0034	1.46997
	29.1626	1.90583	25.1413	1.47488
	29.3346	1.91261	25.2885	1.48103
	29.4986	1.91858	25.4287	1.48595
	29.6679	1.92454	25.5758	1.49245
	29.8319	1.93036	25.7172	1.49722
	30.0026	1.93734	25.8632	1.50338
	30.1626	1.94171	26.0057	1.50819
	30.3306	1.94844	26.1471	1.51391
	30.4986	1.95318	26.2953	1.51919
	30.6626	1.96035	26.4309	1.52384
	30.8346	1.96659	26.5792	1.53029
	30.9986	1.97195	26.7218	1.53519
	31.1666	1.97765	26.8678	1.54161
	31.3319	1.98322	27.0115	1.54652
	31.5013	1.98925	27.1563	1.5522
	31.6626	1.99379	27.2999	1.55706
	31.8279	2.00002	27.4402	1.56252
	31.9999	2.00565	27.5872	1.56765
	32.1626	2.01155	27.724	1.57204
	32.3372	2.01856	27.8734	1.57891
	32.4986	2.02223	28.0172	1.58343
	32.6666	2.02893	28.1597	1.58928
	32.8332	2.03325	28.3068	1.59471
	32.9959	2.03848	28.4482	1.59905
	33.1652	2.04426	28.5953	1.60508
	33.3319	2.0491	28.7355	1.60977
	33.5012	2.05495	28.8816	1.6151
	33.6666	2.06004	29.0206	1.61948
	33.8359	2.06621	29.1689	1.62601
	33.9986	2.06999	29.3126	1.62991
	34.1652	2.07604	29.4528	1.63565
	34.3319	2.08046	29.5999	1.64082
	34.4959	2.08596	29.7402	1.64511
	34.6666	2.09209	29.8861	1.65116
	34.8319	2.097	30.0275	1.65537
	35.0012	2.10327	30.1734	1.6612
	35.1639	2.10777	30.316	1.66607
	35.3359	2.11409	30.462	1.67168
	35.4972	2.11796	30.6057	1.67605
	35.6639	2.12432	30.7459	1.68115
	35.8332	2.12913	30.893	1.68626
	35.9959	2.13459	31.0298	1.69046
	36.1679	2.14053	31.1781	1.69619
	36.3319	2.14491	31.3217	1.70072
	36.4986	2.1503	31.4654	1.70625
	36.6652	2.15568	31.6103	1.7109
	36.8332	2.16144	31.754	1.7162
	36.9972	2.16556	31.8976	1.72046
	37.1652	2.1721	32.0378	1.72544
	37.3359	2.17696	32.185	1.73032
	37.4959	2.18138	32.324	1.7347
	37.6692	2.18723	32.4712	1.74042
	37.8319	2.19119	32.6148	1.7446
	38.0012	2.19808	32.7585	1.75023
	38.1666	2.2017	32.9034	1.75486
	38.3306	2.20692	33.0447	1.7591
	38.4986	2.21282	33.1896	1.76435
	38.6652	2.21783	33.331	1.76833
	38.8346	2.22334	33.4781	1.77397
	38.9986	2.22823	33.6183	1.77813
	39.1692	2.23386	33.7654	1.78409
	39.3319	2.23772	33.9079	1.78786
	39.4999	2.24382	34.0505	1.79324
	39.6652	2.24769	34.1988	1.79808
	39.8292	2.25243	34.3378	1.80196
	39.9999	2.25824	34.4838	1.80777
	40.1652	2.26319	34.6252	1.81128
	40.3346	2.26843	34.7712	1.81671
	40.4972	2.27251	34.9126	1.82128
	40.6692	2.27873	35.0585	1.82651
	40.8306	2.28196	35.2022	1.83054
	40.9986	2.28761	35.3436	1.83544
	41.1652	2.2925	35.4919	1.84047
	41.3292	2.29754	35.6286	1.84403
	41.5012	2.30262	35.7758	1.84958
	41.6652	2.3071	35.9195	1.8537
	41.8319	2.31229	36.0631	1.85875
	41.9986	2.31669	36.2068	1.86322
	42.1666	2.32195	36.3505	1.8684
	42.3292	2.32599	36.4941	1.87201
	42.4986	2.3319	36.6355	1.87741
	42.6679	2.33602	36.7827	1.88165
	42.8306	2.34087	36.9217	1.88584
	43.0026	2.3465	37.0689	1.89133
	43.1639	2.34914	37.2114	1.8953
	43.3332	2.356	37.354	1.90001
	43.4999	2.35994	37.4999	1.90455
	43.6639	2.36385	37.6424	1.90918
	43.8319	2.36861	37.7884	1.91404
	43.9972	2.37362	37.9298	1.9184
	44.1679	2.37879	38.0769	1.92327
	44.3319	2.38281	38.2159	1.92686
	44.5026	2.38832	38.3631	1.93237
	44.6652	2.39183	38.5056	1.93573
	44.8332	2.39721	38.647	1.94069
	44.9985	2.40089	38.7953	1.94554
	45.1612	2.40536	38.9355	1.94945
	45.3332	2.41088	39.0815	1.9547
	45.4999	2.41528	39.2228	1.95819
	45.6705	2.42057	39.3677	1.96305
	45.8319	2.42392	39.5103	1.96738
	46.0012	2.42923	39.6562	1.97287
	46.1612	2.43228	39.7987	1.97605
	46.3292	2.43721	39.9413	1.981
	46.4985	2.44153	40.0896	1.9858
	46.6625	2.44704	40.2263	1.98883
	46.8359	2.45221	40.3734	1.99442
	46.9985	2.45526	40.5172	1.99786
	47.1665	2.46045	40.662	2.00366
	47.3319	2.46407	40.8056	2.0075
	47.4999	2.46892	40.9493	2.01245
	47.6639	2.47212	41.0918	2.01552
	47.8319	2.47806	41.2332	2.02043
	48.0012	2.48208	41.3792	2.02442
	48.1639	2.48681	41.5172	2.02793
	48.3385	2.49245	41.6677	2.03381
	48.4985	2.49496	41.809	2.03732
	48.6679	2.50051	41.9528	2.04257
	48.8332	2.50375	42.0976	2.04636
	48.9972	2.50825	42.2413	2.05065
	49.1652	2.51278	42.3861	2.05486
	49.3332	2.51812	42.5275	2.05914
	49.5025	2.52263	42.6735	2.0633
	49.6652	2.52611	42.8137	2.0673
	49.8359	2.53187	42.962	2.07314
	49.9972	2.53454	43.1045	2.07642
	50.1652	2.53997	43.247	2.08125
	50.3319	2.54351	43.3941	2.08538
	50.4959	2.54806	43.5332	2.0888
	50.6679	2.55364	43.678	2.09371
	50.8332	2.55722	43.8194	2.09722
	51.0025	2.56275	43.9665	2.10264
	51.1639	2.56566	44.1091	2.10662
	51.3359	2.57122	44.2539	2.11156
	51.4972	2.57464	44.3965	2.11464
	51.6652	2.57974	44.539	2.11923
	51.8332	2.58325	44.6872	2.12412
	51.9959	2.58811	44.8228	2.12695
	52.1679	2.59323	44.9711	2.13281
	52.3319	2.59694	45.1137	2.13597
	52.4985	2.60154	45.2585	2.14145
	52.6652	2.60524	45.4034	2.14559
	52.8332	2.60985	45.547	2.14987
	52.9959	2.61323	45.6896	2.15303
	53.1639	2.61889	45.831	2.1578
	53.3345	2.62269	45.978	2.16224
	53.4972	2.62683	46.1172	2.1654
	53.6705	2.63251	46.2642	2.1711
	53.8319	2.63428	46.4068	2.17425
	54.0012	2.64031	46.5504	2.17902
	54.1652	2.64338	46.6953	2.18305
	54.3305	2.64759	46.8366	2.18676
	54.4985	2.65185	46.9827	2.19105
	54.6665	2.65721	47.124	2.19558
	54.8359	2.66103	47.2711	2.19957
	54.9985	2.66462	47.4114	2.20327
	55.1692	2.66946	47.5585	2.20828
	55.3305	2.67217	47.701	2.21136
	55.4999	2.67774	47.8435	2.21632
	55.6665	2.68123	47.9907	2.22002
	55.8292	2.6854	48.1309	2.22412
	55.9999	2.69008	48.2758	2.22814
	56.1665	2.69414	48.4183	2.2322
	56.3345	2.69909	48.5654	2.23689
	56.4972	2.70253	48.7068	2.24059
	56.6679	2.7076	48.8516	2.24538
	56.8292	2.70994	48.9941	2.24818
	56.9972	2.71501	49.1355	2.25269
	57.1665	2.71888	49.2849	2.25722
	57.3292	2.72363	49.4217	2.26033
	57.5025	2.7293	49.5689	2.26576
	57.6652	2.73219	49.7114	2.26866
	57.8318	2.73714	49.8562	2.27382
	57.9985	2.74074	49.9987	2.27748
	58.1652	2.74521	50.1424	2.28157
	58.3292	2.74853	50.286	2.28533
	58.4972	2.75448	50.4274	2.28959
	58.6678	2.75816	50.5746	2.29402
	58.8305	2.76256	50.7148	2.29703
	59.0038	2.76819	50.8631	2.30302
	59.1652	2.77008	51.0067	2.30605
	59.3345	2.77618	51.1481	2.31088
	59.5012	2.77912	51.2953	2.31487
	59.6638	2.78315	51.4355	2.31791
	59.8332	2.78759	51.5815	2.32235
	59.9998	2.7925	51.7205	2.3261
	60.1705	2.79746	51.8688	2.33075
	60.3318	2.80106	52.0091	2.33396
	60.5038	2.8059	52.1562	2.33942
	60.6652	2.80858	52.2998	2.34233
	60.8332	2.81417	52.4412	2.34701
	60.9985	2.81698	52.5907	2.35096
	61.1625	2.82165	52.7286	2.35445
	61.3332	2.8269	52.8746	2.35878
	61.4972	2.83029	53.0159	2.36231
	61.6678	2.83513	53.1619	2.36705
	61.8305	2.83908	53.3056	2.37115
	62.0025	2.84422	53.4515	2.37582
	62.1638	2.84751	53.5929	2.37898
	62.3318	2.85291	53.7343	2.38302
	62.5012	2.85633	53.8826	2.38752
	62.6638	2.86022	54.0183	2.39002
	62.8358	2.86573	54.1666	2.39551
	62.9985	2.86876	54.309	2.39851
	63.1652	2.87354	54.4539	2.40353
	63.3318	2.87725	54.5976	2.40678
	63.4998	2.88264	54.7412	2.41121
	63.6638	2.88553	54.8849	2.41444
	63.8318	2.89115	55.0252	2.41843
	64.0012	2.89493	55.1735	2.42277
	64.1638	2.8995	55.3114	2.42556
	64.3372	2.90443	55.4608	2.43144
	64.4985	2.90708	55.6033	2.43379
	64.6678	2.9128	55.7459	2.43883
	64.8332	2.91569	55.8918	2.44227
	64.9985	2.91974	56.0332	2.44574
	65.1652	2.92398	56.178	2.45
	65.3332	2.9293	56.3194	2.45361
	65.5012	2.93319	56.4677	2.45806
	65.6665	2.93794	56.6067	2.46112
	65.8358	2.94219	56.755	2.46661
	65.9972	2.94519	56.8964	2.46924
	66.1652	2.95087	57.0401	2.4732
	66.3305	2.95424	57.186	2.47653
	66.4945	2.9582	57.3263	2.47966
	66.6638	2.96311	57.4722	2.4837
	66.8332	2.96858	57.6136	2.48752
	66.9998	2.97256	57.7597	2.49164
	67.1652	2.97673	57.9022	2.49581
	67.3358	2.98085	58.0493	2.50032
	67.4972	2.98427	58.1895	2.50341
	67.6638	2.98857	58.3321	2.5074
	67.8318	2.99225	58.478	2.51099
	67.9972	2.99707	58.6171	2.51426
	68.1665	3.00254	58.7619	2.51788
	68.3332	3.00594	58.9056	2.5207
	68.4985	3.01061	59.0515	2.52487
	68.6665	3.01532	59.1941	2.52925
	68.8332	3.01937	59.339	2.53308
	68.9958	3.02292	59.4815	2.53609
	69.1665	3.02881	59.6252	2.54063
	69.3332	3.03236	59.77	2.54402
	69.4985	3.03676	59.9102	2.54753
	69.6692	3.04261	60.0562	2.55269
	69.8332	3.04507	60.201	2.5562
	70.0012	3.05104	60.3447	2.56083
	70.1665	3.05441	60.4884	2.56403
	70.3318	3.05916	60.6321	2.56729
	70.4985	3.06347	60.7757	2.57101
	70.6652	3.0682	60.9183	2.5747
	70.8345	3.07326	61.0642	2.57876
	70.9998	3.07819	61.2045	2.58237
	71.1718	3.08376	61.3516	2.58761
	71.3345	3.08689	61.4941	2.59036
	71.4985	3.09132	61.6378	2.59504
	71.6652	3.09452	61.7838	2.59863
	71.8291	3.09911	61.924	2.60186
	72.0011	3.10487	62.0699	2.60632
	72.1665	3.10861	62.2113	2.61011
	72.3345	3.11327	62.355	2.61336
	72.4985	3.11732	62.4987	2.6176
	72.6705	3.12212	62.6458	2.62307
	72.8305	3.12469	62.7895	2.62578
	72.9985	3.12912	62.932	2.63019
	73.1665	3.13298	63.078	2.63408
	73.3305	3.13722	63.2147	2.63592
	73.5011	3.14214	63.3619	2.64093
	73.6638	3.14529	63.5056	2.64444
	73.8305	3.14989	63.6481	2.64832
	73.9985	3.15393	63.7918	2.65226
	74.1665	3.15838	63.9366	2.65626
	74.3305	3.16169	64.0815	2.66014
	74.4985	3.16699	64.224	2.6646
	74.6678	3.17032	64.3699	2.66801
	74.8318	3.17498	64.5067	2.67056
	75.0051	3.1803	64.655	2.67607
	75.1651	3.18162	64.7987	2.67877
	75.3331	3.18717	64.9412	2.68332
	75.5011	3.18997	65.0872	2.68646
	75.6651	3.19446	65.2274	2.69003
	75.8331	3.19904	65.3734	2.69471
	76.0025	3.20407	65.5147	2.69782
	76.1691	3.20771	65.6608	2.70249
	76.3331	3.21158	65.8022	2.7056
	76.5038	3.21639	65.9504	2.71165
	76.6651	3.21892	66.094	2.7139
	76.8331	3.22415	66.2354	2.71842
	76.9985	3.22723	66.3826	2.7216
	77.1638	3.23211	66.5216	2.72489
	77.3331	3.23685	66.6677	2.72966
	77.4985	3.24098	66.8102	2.73296
	77.6678	3.24601	66.9561	2.73761
	77.8305	3.24943	67.0987	2.74117
	78.0011	3.25467	67.2447	2.74591
	78.1638	3.25779	67.386	2.74848
	78.3318	3.26317	67.5285	2.75262
	78.4998	3.26671	67.6746	2.75648
	78.6625	3.27108	67.8113	2.75927
	78.8331	3.27592	67.9596	2.76456
	78.9958	3.27893	68.1033	2.76801
	79.1651	3.28426	68.247	2.77195
	79.3331	3.28904	68.3906	2.77573
	79.4998	3.29353	68.5343	2.77968
	79.6651	3.29699	68.678	2.78306
	79.8331	3.30287	68.8194	2.78746
	80.0025	3.30668	68.9665	2.79094
	80.1638	3.31061	69.1056	2.79392
	80.3371	3.31618	69.2527	2.79927
	80.4985	3.31826	69.3964	2.80176
	80.6678	3.32482	69.5389	2.80619
	80.8331	3.32792	69.6849	2.81011
	80.9985	3.33284	69.8274	2.81345
	81.1664	3.33708	69.971	2.81767
	81.3331	3.34195	70.1125	2.8209
	81.5025	3.3466	70.2596	2.82529
	81.6664	3.35034	70.4009	2.82829
	81.8371	3.35542	70.5469	2.8339
	81.9984	3.35747	70.6906	2.83583
	82.1664	3.36319	70.832	2.84084
	82.3331	3.36579	70.9803	2.84419
	82.4958	3.37066	71.1193	2.84734
	82.6651	3.3758	71.2653	2.8518
	82.8318	3.37975	71.4067	2.85464
	83.0024	3.38554	71.5527	2.85943
	83.1638	3.38851	71.6952	2.86292
	83.3358	3.39402	71.8412	2.86814
	83.4944	3.39623	71.9848	2.87065
	83.6624	3.40113	72.1251	2.87503
	83.8318	3.40496	72.2734	2.87874
	83.9958	3.40974	72.4102	2.88091
	84.1691	3.41547	72.5572	2.88612
	84.3318	3.41904	72.6998	2.88902
	84.4998	3.42322	72.8435	2.89323
	84.6664	3.42709	72.9872	2.89719
	84.8331	3.43184	73.1331	2.90141
	84.9971	3.43374	73.2757	2.90459
	85.1638	3.43947	73.4159	2.90853
	85.3358	3.44376	73.5619	2.91202
	85.4971	3.44789	73.701	2.91468
	85.6704	3.45332	73.8492	2.92044
	85.8318	3.45537	73.9929	2.9236
	86.0011	3.46129	74.1354	2.92796
	86.1664	3.46415	74.2826	2.93204
	86.3318	3.46843	74.424	2.93499
	86.4998	3.47278	74.571	2.93939
	86.6678	3.47805	74.7102	2.94241
	86.8358	3.4823	74.8572	2.94676
	86.9998	3.48593	74.9975	2.94925
	87.1704	3.49033	75.1458	2.95513
	87.3318	3.49274	75.2883	2.95717
	87.4998	3.49883	75.4297	2.96166
	87.6651	3.5015	75.5779	2.96515
	87.8291	3.50633	75.7171	2.96824
	87.9998	3.51176	75.863	2.97265
	88.1664	3.5156	76.0033	2.97528
	88.3358	3.52055	76.1503	2.98045
	88.4984	3.52381	76.2929	2.98357
	88.6651	3.52821	76.44	2.98871
	88.8278	3.53074	76.5814	2.9904
	88.9958	3.53689	76.7228	2.99472
	89.1664	3.54109	76.871	2.99845
	89.3291	3.54548	77.0078	3.00085
	89.5011	3.55097	77.155	3.00603
	89.6651	3.55423	77.2975	3.00852
	89.8318	3.55882	77.4423	3.01304
	89.9984	3.56238	77.586	3.01657
	90.1651	3.56751	77.7309	3.02093
	90.3304	3.57112	77.8734	3.02373
	90.4971	3.57573	78.0136	3.02744
	90.6691	3.58031	78.1619	3.03169
	90.8304	3.58477	78.2998	3.0339
	91.0038	3.58974	78.4481	3.03948
	91.1651	3.59156	78.5906	3.04202
	91.3331	3.59764	78.7331	3.04643
	91.4998	3.60084	78.8803	3.05047
	91.6651	3.60519	79.0216	3.0532
	91.8331	3.60941	79.1688	3.05805
	91.9998	3.61422	79.3078	3.06044
	92.1691	3.61813	79.455	3.06487
	92.3331	3.62243	79.5952	3.06752
	92.5024	3.6274	79.7423	3.07283
	92.6651	3.62968	79.886	3.07495
	92.8331	3.63505	80.0274	3.07925
	92.9998	3.63805	80.1757	3.08331
	93.1638	3.642	80.3147	3.08556
	93.3318	3.6473	80.4607	3.09087
	93.4984	3.65107	80.6021	3.09299
	93.6664	3.65648	80.7469	3.0976
	93.8318	3.65981	80.8906	3.10067
	94.0024	3.66573	81.0366	3.10574
	94.1638	3.6675	81.1803	3.10806
	94.3291	3.67215	81.3216	3.11212
	94.4984	3.67514	81.4688	3.11601
	94.6611	3.68011	81.6055	3.11812
	94.8344	3.68616	81.7527	3.1234
	94.9984	3.68942	81.8952	3.12593
	95.1651	3.69397	82.04	3.13053
	95.3331	3.69787	82.1837	3.13389
	95.4998	3.70212	82.3285	3.13813
	95.6624	3.7049	82.4722	3.14074
	95.8304	3.71075	82.6136	3.14482
	96.0011	3.7141	82.7596	3.14826
	96.1637	3.71895	82.8963	3.15075
	96.3384	3.7246	83.0458	3.15606
	96.4997	3.7267	83.1894	3.1591
	96.6677	3.73141	83.332	3.16367
	96.8331	3.73447	83.4779	3.16675
	96.9971	3.73847	83.6193	3.16969
	97.1664	3.74293	83.7641	3.17382
	97.3331	3.74792	83.9055	3.17671
	97.5024	3.75212	84.0515	3.18094
	97.6664	3.75582	84.1928	3.18353
	97.8371	3.76091	84.34	3.18955
	97.9984	3.76332	84.4837	3.19156
	98.1664	3.76896	84.6262	3.19596
	98.3317	3.77157	84.7734	3.19929
	98.4944	3.77592	84.9124	3.20174
	98.6651	3.78181	85.0584	3.20616
	98.8331	3.78559	85.1997	3.20861
	99.0024	3.79089	85.3469	3.21342
	99.1637	3.79447	85.4883	3.21657
	99.3357	3.79988	85.6354	3.22168
	99.4971	3.80203	85.7768	3.2237
	99.6637	3.8071	85.9193	3.22789
	99.8317	3.8104	86.0665	3.23088
	99.9944	3.81488	86.2032	3.23343
	100.168	3.82042	86.3492	3.23802
	100.332	3.82382	86.4928	3.24098
	100.498	3.82811	86.6377	3.24551
	100.665	3.83196	86.7814	3.24889
	100.832	3.83615	86.9251	3.25292
	100.996	3.83876	87.0699	3.25587
	101.164	3.8447	87.2113	3.25996
	101.334	3.84852	87.3561	3.26236
	101.497	3.85256	87.4941	3.26489
	101.67	3.85808	87.6423	3.27024
	101.832	3.86023	87.7848	3.27254
	102.001	3.86574	87.9285	3.27709
	102.166	3.86838	88.0756	3.28076
	102.332	3.87333	88.2182	3.28401
	102.5	3.87666	88.363	3.28772
	102.666	3.88237	88.5032	3.29032
	102.836	3.88602	88.6503	3.29464
	102.998	3.88958	88.7906	3.29687
	103.169	3.89414	88.9389	3.30302
	103.33	3.8959	89.0814	3.30472
	103.5	3.90223	89.2239	3.3087
	103.665	3.90445	89.371	3.3118
	103.83	3.90977	89.5101	3.31431
	104	3.91436	89.6561	3.31889
	104.164	3.9175	89.7986	3.32143
	104.333	3.92272	89.9446	3.32612
	104.496	3.92617	90.0859	3.32849
	104.669	3.93197	90.232	3.33354
	104.829	3.93362	90.3745	3.33569
	104.998	3.93958	90.5159	3.33962
	105.168	3.94269	90.6641	3.34319
	105.33	3.94657	90.801	3.34543
	105.502	3.95228	90.948	3.35031
	105.666	3.95469	91.0906	3.35264
	105.833	3.95906	91.2354	3.35757
	105.998	3.96242	91.3791	3.3604
	106.166	3.96729	91.5239	3.36431
	106.33	3.97012	91.6676	3.36645
	106.498	3.97592	91.8078	3.3707
	106.668	3.97918	91.9549	3.37381
	106.83	3.98335	92.0928	3.37679
	107.005	3.98906	92.2423	3.38206
	107.165	3.99172	92.3848	3.38427
	107.334	3.99732	92.5273	3.3883
	107.5	3.99977	92.6734	3.3918
	107.665	4.00449	92.8147	3.39472
	107.833	4.00833	92.9607	3.39819
	108	4.01354	93.1009	3.4018
	108.168	4.01713	93.248	3.40546
	108.332	4.022	93.3883	3.40795
	108.504	4.02701	93.5366	3.41325
	108.665	4.02877	93.6791	3.41523
	108.832	4.03442	93.8216	3.41964
	108.998	4.03628	93.9687	3.42284
	109.162	4.041	94.1078	3.42561
	109.332	4.04623	94.2549	3.43029
	109.498	4.05001	94.3963	3.43206
	109.668	4.05442	94.5411	3.43662
	109.83	4.0576	94.6837	3.43943
	110.002	4.0631	94.8308	3.44435
	110.164	4.06491	94.9733	3.44678
	110.33	4.07018	95.1147	3.45075
	110.498	4.07374	95.2618	3.45394
	110.662	4.0783	95.3986	3.45573
	110.836	4.08351	95.5457	3.46075
	110.998	4.08652	95.6883	3.46324
	111.165	4.09072	95.8319	3.46766
	111.332	4.09446	95.9756	3.47069
	111.501	4.09894	96.1215	3.47529
	111.664	4.10118	96.2653	3.47745
	111.83	4.1066	96.4066	3.48167
	112.001	4.11081	96.5526	3.48442
	112.164	4.1154	96.6905	3.4868
	112.338	4.12009	96.84	3.49221
	112.5	4.12172	96.9825	3.49476
	112.668	4.12777	97.1262	3.49925
	112.833	4.12977	97.2698	3.50257
	112.998	4.1338	97.4124	3.50526
	113.166	4.13758	97.5584	3.50891
	113.333	4.14269	97.6997	3.51208
	113.502	4.14656	97.8457	3.51528
	113.665	4.15045	97.986	3.51801
	113.836	4.1559	98.1331	3.52345
	113.998	4.1581	98.2767	3.52553
	114.166	4.16346	98.4193	3.52978
	114.332	4.1656	98.5676	3.53356
	114.496	4.17036	98.7055	3.53581
	114.666	4.17506	98.8515	3.53996
	114.833	4.17949	98.9928	3.54258
	115.001	4.18414	99.1388	3.54701
	115.162	4.18608	99.2814	3.54958
	115.336	4.19226	99.4273	3.55402
	115.497	4.19402	99.5698	3.55616
	115.664	4.19888	99.7124	3.55999
	115.833	4.20239	99.8595	3.5638
	115.996	4.20704	99.9952	3.56541
	116.17	4.213	100.143	3.57084
	116.333	4.21506	100.287	3.57284
	116.5	4.21965	100.431	3.57782
	116.666	4.22258	100.573	3.58004
	116.833	4.22716	100.717	3.58417
	116.997	4.23028	100.862	3.58693
	117.164	4.23574	101.002	3.59059
	117.334	4.23922	101.15	3.59419
	117.497	4.24365	101.289	3.59628
	117.672	4.24947	101.438	3.60191
	117.832	4.25038	101.581	3.60386
	118.001	4.25678	101.724	3.60823
	118.166	4.25957	101.87	3.61091
	118.33	4.26394	102.011	3.61347
	118.5	4.26789	102.156	3.6171
	118.666	4.2731	102.297	3.62025
	118.836	4.27636	102.445	3.62391
	118.998	4.28055	102.584	3.62582
	119.17	4.28558	102.732	3.63124
	119.332	4.2871	102.874	3.63317
	119.498	4.29237	103.017	3.63763
	119.665	4.29496	103.164	3.64122
	119.828	4.2991	103.303	3.64316
	119.998	4.30445	103.449	3.64747
	120.165	4.30894	103.591	3.64966
	120.334	4.31371	103.737	3.6544
	120.497	4.31687	103.879	3.65734
	120.67	4.32323	104.026	3.66234
	120.83	4.32499	104.169	3.66413
	120.998	4.33023	104.31	3.66741
	121.165	4.3341	104.457	3.67063
	121.329	4.33834	104.594	3.67199
	121.501	4.34404	104.741	3.67708
	121.665	4.34698	104.884	3.67891
	121.832	4.35141	105.03	3.68409
	122.001	4.3559	105.172	3.68644
	122.168	4.35967	105.317	3.69075
	122.332	4.36299	105.459	3.69234
	122.498	4.3678	105.602	3.69637
	122.668	4.37159	105.748	3.69907
	122.83	4.37626	105.886	3.70125
	123.002	4.38125	106.034	3.70606
	123.166	4.38375	106.178	3.70847
	123.333	4.38903	106.322	3.71286
	123.498	4.39238	106.465	3.71556
	123.665	4.39637	106.609	3.71829
	123.832	4.40089	106.753	3.72186
	124	4.40571	106.895	3.72493
	124.166	4.40928	107.041	3.72797
	124.333	4.41402	107.183	3.73108
	124.502	4.41825	107.33	3.73538
	124.665	4.42032	107.471	3.73713
	124.833	4.42591	107.615	3.74137
	124.998	4.42842	107.759	3.7442
	125.164	4.43273	107.901	3.74642
	125.333	4.43755	108.045	3.75023
	125.501	4.44177	108.189	3.754
	125.668	4.44566	108.333	3.75664
	125.832	4.44859	108.477	3.76046
	126.002	4.4535	108.623	3.76461
	126.164	4.45546	108.765	3.76675
	126.33	4.4599	108.908	3.77011
	126.498	4.46374	109.054	3.77338
	126.664	4.46778	109.193	3.77528
	126.834	4.47296	109.339	3.77974
	127	4.47526	109.483	3.78265
	127.166	4.48048	109.627	3.78622
	127.333	4.48328	109.77	3.78919
	127.498	4.48603	109.916	3.79324
	127.662	4.48974	110.057	3.79526
	127.83	4.49486	110.201	3.79932
	128	4.49771	110.345	3.80167
	128.164	4.50218	110.485	3.80396
	128.336	4.50765	110.632	3.80876
	128.498	4.50839	110.776	3.81055
	128.668	4.51503	110.918	3.81456
	128.836	4.5181	111.064	3.81766
	128.998	4.52071	111.207	3.82054
	129.165	4.52442	111.349	3.8232
	129.333	4.52893	111.492	3.82641
	129.502	4.53333	111.639	3.83032
	129.666	4.53752	111.78	3.83298
	129.837	4.54175	111.928	3.83835
	129.998	4.5431	112.071	3.83982
	130.165	4.54818	112.211	3.84286
	130.332	4.55023	112.359	3.84666
	130.494	4.55457	112.5	3.84854
	130.666	4.5598	112.645	3.85289
	130.83	4.56328	112.787	3.85488
	131.001	4.56799	112.931	3.85836
	131.164	4.57096	113.076	3.86168
	131.334	4.57628	113.222	3.86588
	131.497	4.57802	113.363	3.86723
	131.664	4.5831	113.505	3.87058
	131.833	4.58679	113.651	3.87354
	131.997	4.59075	113.789	3.8749
	132.168	4.59562	113.935	3.87957
	132.332	4.59706	114.078	3.88146
	132.5	4.6026	114.222	3.88557
	132.668	4.60579	114.366	3.88859
	132.834	4.61026	114.511	3.89179
	132.997	4.6138	114.655	3.89388
	133.166	4.61962	114.797	3.89754
	133.334	4.62255	114.943	3.90065
	133.497	4.62599	115.082	3.90204
	133.669	4.6309	115.231	3.90718
	133.832	4.63291	115.372	3.90831
	134.001	4.63895	115.515	3.91222
	134.166	4.64174	115.662	3.91523
	134.332	4.64449	115.805	3.9184
	134.498	4.64858	115.95	3.92185
	134.665	4.65371	116.092	3.92468
	134.834	4.65715	116.238	3.92777
	134.998	4.66155	116.378	3.92993
	135.169	4.66637	116.525	3.93472
	135.333	4.66847	116.666	3.93584
	135.498	4.67359	116.809	3.93995
	135.665	4.67518	116.957	3.94311
	135.826	4.67976	117.097	3.94561
	135.998	4.68502	117.242	3.94921
	136.165	4.68885	117.384	3.95118
	136.334	4.69325	117.53	3.95497
	136.497	4.69597	117.672	3.95761
	136.669	4.70135	117.818	3.96189
	136.83	4.70281	117.961	3.96352
	136.997	4.70798	118.103	3.96731
	137.166	4.71069	118.25	3.97069
	137.329	4.71539	118.387	3.97141
	137.502	4.72094	118.533	3.97628
	137.666	4.72319	118.677	3.97832
	137.833	4.72785	118.822	3.98263
	138	4.73106	118.965	3.98575
	138.168	4.73537	119.11	3.98898
	138.332	4.73808	119.254	3.99139
	138.498	4.74328	119.395	3.99453
	138.668	4.74684	119.541	3.99726
	138.83	4.75083	119.679	3.9982
	139.004	4.75639	119.827	4.00354
	139.166	4.75792	119.971	4.00539
	139.334	4.76313	120.115	4.0099
	139.5	4.76567	120.259	4.01221
	139.664	4.76935	120.402	4.01448
	139.832	4.77358	120.547	4.0177
	140	4.77866	120.687	4.02021
	140.169	4.78212	120.835	4.02351
	140.332	4.78599	120.974	4.0256
	140.501	4.78951	121.123	4.03087
	140.664	4.79154	121.265	4.03162
	140.832	4.79779	121.408	4.03592
	141	4.80013	121.555	4.03851
	141.162	4.80419	121.694	4.04076
	141.334	4.80914	121.838	4.04343
	141.5	4.81212	121.98	4.04606
	141.67	4.81704	122.127	4.04992
	141.83	4.81906	122.27	4.05283
	142.002	4.82497	122.416	4.05669
	142.164	4.82621	122.558	4.05778
	142.33	4.83189	122.699	4.06067
	142.5	4.83453	122.848	4.06434
	142.662	4.8387	122.985	4.06568
	142.836	4.84446	123.132	4.07066
	143	4.8468	123.274	4.07211
	143.166	4.8517	123.419	4.07656
	143.332	4.85451	123.563	4.07917
	143.501	4.85945	123.708	4.08273
	143.664	4.86248	123.851	4.08423
	143.832	4.86788	123.993	4.08715
	144.001	4.87125	124.139	4.09039
	144.164	4.8746	124.277	4.09137
	144.337	4.88014	124.426	4.09701
	144.5	4.8825	124.567	4.09806
	144.668	4.88789	124.711	4.10214
	144.833	4.89021	124.857	4.1043
	144.998	4.89405	124.999	4.10689
	145.166	4.8976	125.144	4.11004
	145.334	4.9024	125.286	4.11322
	145.5	4.90595	125.433	4.1163
	145.664	4.90863	125.572	4.11792
	145.836	4.91472	125.72	4.1235
	145.998	4.91699	125.863	4.12403
	146.165	4.92224	126.005	4.12848
	146.332	4.92388	126.154	4.13122
	146.496	4.92841	126.292	4.13317
	146.668	4.93353	126.438	4.13677
	146.833	4.93661	126.58	4.13912
	147.001	4.94149	126.726	4.14274
	147.165	4.94385	126.868	4.14502
	147.336	4.94948	127.012	4.14862
	147.498	4.95087	127.155	4.14966
	147.664	4.95573	127.297	4.15338
	147.833	4.95836	127.446	4.15672
	147.996	4.96242	127.58	4.15733
	148.169	4.96839	127.727	4.16183
	148.332	4.96979	127.871	4.16363
	148.498	4.9742	128.016	4.1684
	148.665	4.9772	128.161	4.17114
	148.833	4.98172	128.304	4.17411
	148.997	4.98344	128.448	4.176
	149.164	4.98888	128.589	4.1787
	149.336	4.99267	128.736	4.18196
	149.498	4.99667	128.873	4.18275
	149.67	5.00147	129.023	4.18831
	149.832	5.00257	129.169	4.18995
	150.001	5.00807	129.31	4.19398
	150.166	5.01004	129.458	4.19689
	150.33	5.01314	129.599	4.19805
	150.498	5.01752	129.744	4.20179
	150.666	5.02267	129.885	4.20382
	150.836	5.02679	130.032	4.20745
	150.998	5.03001	130.17	4.20844
	151.169	5.03431	130.318	4.21373
	151.33	5.03607	130.462	4.21476
	151.498	5.04151	130.602	4.21861
	151.665	5.0432	130.75	4.22154
	151.829	5.04774	130.889	4.22341
	152	5.05264	131.034	4.2268
	152.166	5.05563	131.177	4.22887
	152.336	5.06055	131.321	4.23231
	152.497	5.06203	131.465	4.23463
	152.668	5.06781	131.611	4.23889
	152.83	5.06952	131.754	4.23968
	152.997	5.07493	131.895	4.24328
	153.168	5.0774	132.042	4.24588
	153.33	5.08227	132.18	4.24784
	153.502	5.08741	132.327	4.25225
	153.666	5.08915	132.47	4.25393
	153.832	5.09351	132.615	4.2575
	153.998	5.09745	132.759	4.26026
	154.166	5.10156	132.903	4.26291
	154.33	5.10372	133.046	4.26459
	154.498	5.10994	133.187	4.26764
	154.669	5.11321	133.334	4.27055
	154.832	5.11731	133.473	4.27197
	155.004	5.12212	133.621	4.27709
	155.164	5.12361	133.765	4.27847
	155.334	5.12903	133.908	4.28172
	155.5	5.13194	134.053	4.28425
	155.664	5.13484	134.195	4.28575
	155.833	5.13928	134.34	4.28911
	156	5.14378	134.48	4.29083
	156.169	5.14691	134.627	4.29363
	156.334	5.15065	134.767	4.29559
	156.502	5.15354	134.916	4.30132
	156.664	5.15496	135.058	4.30187
	156.832	5.15995	135.201	4.30577
	156.998	5.16199	135.347	4.30835
	157.164	5.16651	135.487	4.31045
	157.334	5.17096	135.633	4.31371
	157.5	5.17403	135.774	4.31576
	157.668	5.17808	135.92	4.31863
	157.83	5.18016	136.063	4.3207
	158.001	5.18466	136.21	4.3248
	158.164	5.18559	136.351	4.32553
	158.33	5.19071	136.493	4.3287
	158.5	5.19287	136.64	4.3317
	158.662	5.19697	136.777	4.33336
	158.836	5.20194	136.925	4.33757
	159	5.20234	137.069	4.3398
	159.168	5.20709	137.213	4.34368
	159.333	5.20987	137.357	4.34611
	159.501	5.21376	137.5	4.34899
	159.664	5.2151	137.643	4.35042
	159.832	5.22002	137.785	4.35355
	160.001	5.22233	137.932	4.35587
	160.164	5.22587	138.07	4.35703
	160.337	5.23102	138.217	4.36098
	160.498	5.23169	138.361	4.3624
	160.668	5.23709	138.504	4.3669
	160.833	5.23927	138.651	4.36983
	160.997	5.24201	138.794	4.37161
	161.165	5.24573	138.939	4.37491
	161.333	5.25057	139.08	4.37657
	161.502	5.25369	139.226	4.37953
	161.665	5.25734	139.365	4.38088
	161.837	5.26205	139.513	4.38577
	161.998	5.26398	139.656	4.38678
	162.165	5.2688	139.798	4.39045
	162.332	5.27035	139.946	4.39245
	162.496	5.27448	140.085	4.3939
	162.666	5.27904	140.231	4.39768
	162.832	5.28232	140.372	4.3992
	163.001	5.28644	140.518	4.40294
	163.165	5.28909	140.661	4.40503
	163.337	5.29481	140.807	4.40943
	163.497	5.29529	140.949	4.40997
	163.662	5.29954	141.092	4.4131
	163.832	5.30173	141.239	4.41534
	163.996	5.307	141.376	4.41644
	164.169	5.31144	141.523	4.42059
	164.332	5.31249	141.665	4.42191
	164.5	5.31749	141.81	4.42549
	164.668	5.32022	141.952	4.42705
	164.834	5.32439	142.098	4.43085
	164.997	5.32619	142.242	4.43198
	165.165	5.33174	142.382	4.43518
	165.336	5.33459	142.528	4.43721
	165.498	5.33811	142.667	4.43904
	165.67	5.34287	142.817	4.44384
	165.832	5.34361	142.959	4.44498
	166.001	5.34924	143.102	4.44803
	166.166	5.3513	143.248	4.4503
	166.33	5.35385	143.39	4.45238
	166.498	5.35782	143.536	4.45548
	166.666	5.36282	143.676	4.45685
	166.836	5.36615	143.823	4.45964
	167	5.36988	143.964	4.46167
	167.169	5.3734	144.111	4.46672
	167.33	5.37457	144.255	4.46755
	167.5	5.38012	144.396	4.47092
	167.665	5.38203	144.542	4.47317
	167.829	5.38518	144.682	4.47472
	168	5.39015	144.827	4.47813
	168.165	5.39296	144.969	4.47885
	168.335	5.39737	145.116	4.48313
	168.497	5.39924	145.258	4.48482
	168.667	5.40432	145.405	4.48888
	168.829	5.40465	145.547	4.48891
	168.996	5.40928	145.688	4.4915
	169.166	5.41189	145.836	4.49432
	169.33	5.41571	145.973	4.49538
	169.502	5.42088	146.12	4.49966
	169.665	5.42095	146.264	4.50121
	169.833	5.42561	146.408	4.5055
	169.998	5.4276	146.553	4.50777
	170.166	5.4315	146.696	4.51089
	170.33	5.43351	146.84	4.51155
	170.497	5.43794	146.98	4.5145
	170.667	5.44089	147.126	4.5162
	170.83	5.44412	147.265	4.51765
	171.004	5.44915	147.415	4.52242
	171.165	5.44909	147.558	4.52387
	171.334	5.45451	147.701	4.52697
	171.5	5.45552	147.844	4.52872
	171.664	5.45846	147.987	4.53075
	171.832	5.46151	148.133	4.5337
	171.998	5.46541	148.273	4.53596
	172.168	5.4686	148.42	4.53879
	172.332	5.47185	148.559	4.53978
	172.504	5.47554	148.708	4.54506
	172.665	5.4767	148.852	4.54576
	172.833	5.48162	148.994	4.54858
	173	5.48255	149.141	4.55095
	173.163	5.48649	149.28	4.55208
	173.334	5.49121	149.426	4.55548
	173.498	5.4936	149.567	4.5565
	173.667	5.4982	149.712	4.56014
	173.83	5.50012	149.856	4.56241
	174.002	5.50459	150.002	4.56657
	174.163	5.50575	150.146	4.56779
	174.33	5.50998	150.286	4.5703
	174.5	5.51206	150.434	4.57309
	174.662	5.51616	150.571	4.57307
	174.835	5.52147	150.718	4.57731
	174.998	5.52215	150.862	4.57744
	175.166	5.52693	151.004	4.5806
	175.333	5.52854	151.148	4.58195
	175.5	5.53277	151.293	4.58517
	175.663	5.53395	151.436	4.58607
	175.832	5.53877	151.578	4.58908
	176.002	5.54136	151.726	4.59135
	176.163	5.5447	151.864	4.59229
	176.337	5.55008	152.012	4.59741
	176.498	5.54972	152.155	4.59752
	176.667	5.5558	152.297	4.60083
	176.833	5.55676	152.443	4.60265
	176.997	5.55988	152.585	4.604
	177.165	5.56242	152.731	4.60666
	177.333	5.56751	152.872	4.60851
	177.502	5.56988	153.019	4.61035
	177.666	5.57416	153.159	4.61122
	177.837	5.57743	153.306	4.61528
	178	5.57895	153.45	4.61538
	178.166	5.58299	153.592	4.61779
	178.332	5.58418	153.739	4.61975
	178.495	5.58687	153.878	4.62046
	178.665	5.59068	154.023	4.62305
	178.833	5.59444	154.165	4.6244
	179.001	5.59762	154.312	4.62725
	179.165	5.60024	154.452	4.62827
	179.335	5.6035	154.601	4.63192
	179.497	5.60503	154.743	4.63198
	179.663	5.60884	154.885	4.63357
	179.83	5.61005	155.031	4.63496
	179.994	5.6138	155.169	4.63486
	180.165	5.61801	155.316	4.63722
	180.33	5.61905	155.459	4.63723
	180.497	5.62364	155.604	4.63865
	180.666	5.62689	155.748	4.63868
	180.833	5.62968	155.892	4.63897
	180.997	5.63176	156.035	4.63788
	181.166	5.63617	156.177	4.63835
	181.333	5.63712	156.321	4.63723
	181.498	5.64097	156.461	4.6369
	181.672	5.64583	156.609	4.63948
	181.832	5.6451	156.752	4.63943
	182.001	5.65012	156.894	4.64006
	182.166	5.65186	157.039	4.64038
	182.332	5.65401	157.184	4.64072
	182.5	5.65745	157.326	4.64035
	182.667	5.66108	157.469	4.64082
	182.834	5.66318	157.615	4.64043
	183	5.66618	157.756	4.64104
	183.169	5.66874	157.903	4.64286
	183.332	5.67016	158.047	4.64238
	183.498	5.67432	158.189	4.64334
	183.665	5.67563	158.335	4.64325
	183.829	5.67805	158.477	4.64277
	184.001	5.68231	158.621	4.64284
	184.166	5.68517	158.765	4.64272
	184.333	5.68754	158.909	4.6424
	184.497	5.68964	159.051	4.64265
	184.669	5.6942	159.198	4.64363
	184.832	5.69546	159.34	4.64135
	184.998	5.69896	159.482	4.64088
	185.166	5.70034	159.628	4.64032
	185.329	5.70265	159.767	4.63867
	185.501	5.70744	159.913	4.63929
	185.666	5.708	160.057	4.63838
	185.833	5.71207	160.202	4.63869
	186	5.71392	160.344	4.63743
	186.166	5.71647	160.488	4.63639
	186.332	5.71842	160.632	4.63493
	186.5	5.72227	160.774	4.63421
	186.667	5.72392	160.921	4.63308
	186.83	5.72709	161.061	4.63061
	187.004	5.73158	161.206	4.63078
	187.165	5.73098	161.35	4.62711
	187.333	5.73592	161.493	4.62579
	187.5	5.73673	161.64	4.62251
	187.661	5.7393	161.781	4.61694
	187.832	5.74251	161.926	4.61241
	188	5.74657	162.067	4.60779
	188.167	5.74936	162.216	4.60313
	188.333	5.75152	162.355	4.59729
	188.504	5.75571	162.502	4.5931
	188.666	5.75556	162.644	4.58622
	188.833	5.7593	162.787	4.58171
	188.998	5.75918	162.934	4.57563
	189.161	5.76199	163.072	4.56836
	189.333	5.76573	163.218	4.56278
	189.5	5.76847	163.359	4.5553
	189.669	5.77122	163.506	4.54984
	189.832	5.773	163.649	4.5424
	190.004	5.7754	163.795	4.53593
	190.162	5.77547	163.939	4.52684
	190.33	5.7787	164.08	4.51815
	190.498	5.77976	164.227	4.50872
	190.662	5.78311	164.364	4.49544
	190.835	5.78688	164.511	4.48585
	191	5.78744	164.655	4.47495
	191.166	5.7901	164.798	4.46584
	191.333	5.79124	164.943	4.45608
	191.5	5.79309	165.088	4.44679
	191.662	5.79343	165.229	4.43568
	191.83	5.7969	165.372	4.42643
	192.001	5.79795	165.518	4.41673
	192.165	5.79974	165.656	4.40551
	192.337	5.80314	165.805	4.39769
	192.498	5.8007	165.948	4.38556
	192.666	5.80433	166.092	4.37487
	192.833	5.80424	166.235	4.36099
	192.997	5.80512	166.377	4.34903
	193.166	5.80668	166.521	4.33864
	193.334	5.80791	166.663	4.32657
	193.502	5.80881	166.812	4.3152
	193.667	5.80866	166.951	4.30175
	193.837	5.80975	167.1	4.29029
	193.998	5.80675	167.243	4.27395
	194.166	5.80878	167.385	4.25877
	194.333	5.80619	167.532	4.24207
	194.495	5.80543	167.67	4.22453
	194.667	5.80515	167.817	4.20895
	194.833	5.80386	167.958	4.19169
	195.002	5.80272	168.104	4.17529
	195.165	5.79908	168.248	4.15868
	195.337	5.79732	168.394	4.14312
	195.497	5.79206	168.536	4.12493
	195.665	5.79005	168.678	4.10884
	195.834	5.78518	168.825	4.09118
	195.997	5.78115	168.962	4.07061
	196.169	5.77683	169.11	4.05424
	196.333	5.76939	169.252	4.03438
	196.498	5.7634	169.396	4.01695
	196.665	5.75675	169.541	3.99883
	196.834	5.75088	169.686	3.98176
	196.997	5.74207	169.828	3.96419
	197.163	5.73599	169.97	3.94962
	197.333	5.72755	170.117	3.93527
	197.495	5.7203	170.255	3.91831
	197.67	5.71495	170.403	3.90062
	197.832	5.70362	170.547	3.88058
	198.001	5.69761	170.689	3.8636
	198.166	5.68587	170.833	3.84304
	198.33	5.67479	170.975	3.81949
	198.5	5.66458	171.12	3.79258
	198.666	5.654	171.263	3.75888
	198.835	5.64101	171.409	3.71355
	199	5.62654	171.549	3.64955
	199.17	5.61422	171.696	3.58783
	199.332	5.59634	171.839	3.53262
	199.5	5.58358	171.981	3.4755
	199.665	5.56634	172.129	3.39958
	199.829	5.55135	172.269	3.32194
	200.001	5.53578	172.414	3.28107
	200.166	5.518	172.556	3.25152
	200.337	5.5017	172.703	3.23161
	200.498	5.48223	172.844	3.21343
	200.67	5.46358	172.99	3.19976
	200.83	5.43933	173.134	3.18631
	200.997	5.41464	173.275	3.17594
	201.165	5.38788	173.424	3.16576
	201.33	5.36417	173.559	3.15351
	201.502	5.33938	173.708	3.14379
	201.666	5.31056	173.85	3.13339
	201.833	5.28319	173.995	3.12358
	202	5.25473	174.137	3.11219
	202.167	5.22601	174.282	3.1001
	202.33	5.19499	174.427	3.08642
	202.494	5.16661	174.566	3.07232
	202.667	5.13659	174.713	3.05802
	202.83	5.10417	174.85	3.04236
	203.004	5.07445	174.998	3.02844
	203.166	5.03494	175.143	3.01052
	203.333	4.99946	175.285	2.9937
	203.5	4.96105	175.432	2.97417
	203.662	4.92223	175.574	2.95181
	203.833	4.88391	175.721	2.93036
	203.998	4.84415	175.862	2.90765
	204.169	4.80742	176.006	2.88712
	204.333	4.77094	176.147	2.86701
	204.504	4.73702	176.295	2.85337
	204.665	4.69687	176.439	2.83692
	204.832	4.66222	176.58	2.82214
	205	4.62065	176.727	2.80603
	205.162	4.57982	176.866	2.78771
	205.334	4.54041	177.012	2.7682
	205.5	4.49568	177.154	2.74306
	205.669	4.44797	177.3	2.70686
	205.832	4.39296	177.443	2.61407
	206.002	4.33911	177.588	2.47848
	206.163	4.28036	177.732	2.37751
	206.33	4.2218	177.872	2.29075
	206.5	4.16162	178.02	2.22148
	206.662	4.10314	178.157	2.15922
	206.835	4.04393	178.304	2.09713
	206.998	3.97924	178.448	2.03068
	207.166	3.91163	178.593	1.93806
	207.333	3.83884
	207.5	3.75927
	207.663	3.66743
	207.831	3.56446
	208.002	3.4349
	208.163	3.29283
	208.337	3.16294

## Sheet: Fig2
Fig2c	NO level in distal myocardium						One-way ANOVA
	Sham	MI	MI+PCL-patch	MI+NO-patch	Sham+NO patch		Tukey's multiple comparisons test	Mean Diff.	95.00% CI of diff.	Below threshold?	Summary	Adjusted P Value
	0.02	0.018	0.017	0.021	0.023		Sham vs. MI	0	-0.004529 to 0.004529	No	ns	>0.9999
	0.021	0.018	0.018	0.019	0.025		Sham vs. MI+PCL-patch	-0.0005	-0.005029 to 0.004029	No	ns	0.9974
	0.023	0.016	0.02	0.019	0.019		Sham vs. MI+NO-patch	-0.0008333	-0.005362 to 0.003695	No	ns	0.9821
	0.018	0.021	0.024	0.018	0.018		Sham vs. Sham+NO patch	-0.0015	-0.006029 to 0.003029	No	ns	0.8648
	0.018	0.023	0.023	0.022	0.024		MI vs. MI+PCL-patch	-0.0005	-0.005029 to 0.004029	No	ns	0.9974
	0.017	0.021	0.018	0.023	0.017		MI vs. MI+NO-patch	-0.0008333	-0.005362 to 0.003695	No	ns	0.9821
							MI vs. Sham+NO patch	-0.0015	-0.006029 to 0.003029	No	ns	0.8648
							MI+PCL-patch vs. MI+NO-patch	-0.0003333	-0.004862 to 0.004195	No	ns	0.9995
							MI+PCL-patch vs. Sham+NO patch	-0.001	-0.005529 to 0.003529	No	ns	0.9653
							MI+NO-patch vs. Sham+NO patch	-0.0006667	-0.005195 to 0.003862	No	ns	0.9923
Fig2d	NO level in infarcted myocardium
	Sham	MI	MI+PCL-patch	MI+NO-patch	Sham+NO patch		One-way ANOVA
	0.019	0.418	0.561	1.381	0.087
	0.018	0.458	0.521	1.329	0.073		Tukey's multiple comparisons test	Mean Diff.	95.00% CI of diff.	Below threshold?	Summary	Adjusted P Value
	0.025	0.359	0.485	1.358	0.09		Sham vs. MI	-0.3853	-0.4545 to -0.3161	Yes	****	<0.0001
	0.021	0.384	0.475	1.262	0.083		Sham vs. MI+PCL-patch	-0.4947	-0.5639 to -0.4255	Yes	****	<0.0001
	0.028	0.422	0.546	1.169	0.076		Sham vs. MI+NO-patch	-1.275	-1.345 to -1.206	Yes	****	<0.0001
	0.019	0.401	0.51	1.283	0.101		Sham vs. Sham+NO patch	-0.06333	-0.1325 to 0.005869	No	ns	0.0845
							MI vs. MI+PCL-patch	-0.1093	-0.1785 to -0.04013	Yes	***	0.0008
							MI vs. MI+NO-patch	-0.89	-0.9592 to -0.8208	Yes	****	<0.0001
							MI vs. Sham+NO patch	0.322	0.2528 to 0.3912	Yes	****	<0.0001
							MI+PCL-patch vs. MI+NO-patch	-0.7807	-0.8499 to -0.7115	Yes	****	<0.0001
							MI+PCL-patch vs. Sham+NO patch	0.4313	0.3621 to 0.5005	Yes	****	<0.0001
							MI+NO-patch vs. Sham+NO patch	1.212	1.143 to 1.281	Yes	****	<0.0001
Fig 2b
	Magnetic field/G	MI+NO-patch	MI+PCL-patch	MI	Sham+no-patch	Sham
	3399.65	-890177	-702214	-721257	-583253	-527647
	3399.67	-891011	-702642	-721760	-583476	-527760
	3399.69	-891953	-703126	-722325	-583732	-527889
	3399.72	-893014	-703674	-722961	-584022	-528036
	3399.74	-894209	-704293	-723674	-584351	-528204
	3399.76	-895552	-704990	-724471	-584721	-528395
	3399.78	-897055	-705773	-725360	-585136	-528610
	3399.81	-898732	-706651	-726347	-585598	-528853
	3399.83	-900594	-707631	-727437	-586110	-529123
	3399.85	-902653	-708719	-728635	-586674	-529423
	3399.87	-904916	-709922	-729946	-587294	-529754
	3399.9	-907389	-711243	-731370	-587969	-530116
	3399.92	-910075	-712687	-732909	-588703	-530510
	3399.94	-912974	-714253	-734562	-589495	-530936
	3399.96	-916084	-715943	-736328	-590347	-531393
	3399.99	-919399	-717754	-738205	-591257	-531881
	3400.01	-922913	-719683	-740191	-592226	-532399
	3400.03	-926617	-721725	-742282	-593253	-532946
	3400.05	-930502	-723873	-744476	-594335	-533520
	3400.08	-934559	-726123	-746769	-595470	-534121
	3400.1	-938777	-728466	-749159	-596657	-534747
	3400.12	-943148	-730896	-751642	-597891	-535396
	3400.14	-947663	-733406	-754216	-599169	-536067
	3400.17	-952313	-735988	-756876	-600487	-536759
	3400.19	-957091	-738638	-759618	-601842	-537470
	3400.21	-961987	-741348	-762438	-603229	-538198
	3400.23	-966996	-744115	-765331	-604646	-538943
	3400.26	-972109	-746933	-768290	-606089	-539702
	3400.28	-977318	-749801	-771309	-607554	-540475
	3400.3	-982617	-752714	-774383	-609040	-541261
	3400.32	-987997	-755671	-777506	-610544	-542058
	3400.35	-993452	-758669	-780670	-612065	-542866
	3400.37	-998972	-761708	-783872	-613600	-543684
	3400.39	-1004550	-764784	-787105	-615148	-544511
	3400.41	-1010180	-767896	-790365	-616709	-545348
	3400.44	-1015860	-771041	-793648	-618280	-546192
	3400.46	-1021580	-774216	-796950	-619860	-547045
	3400.48	-1027340	-777419	-800270	-621448	-547905
	3400.5	-1033120	-780645	-803603	-623042	-548773
	3400.53	-1038930	-783890	-806949	-624642	-549649
	3400.55	-1044760	-787151	-810304	-626244	-550531
	3400.57	-1050610	-790424	-813667	-627849	-551420
	3400.59	-1056480	-793703	-817035	-629453	-552314
	3400.62	-1062350	-796987	-820406	-631057	-553214
	3400.64	-1068240	-800271	-823777	-632657	-554117
	3400.66	-1074130	-803552	-827145	-634254	-555022
	3400.68	-1080010	-806828	-830509	-635847	-555927
	3400.71	-1085900	-810095	-833865	-637434	-556829
	3400.73	-1091780	-813352	-837213	-639016	-557726
	3400.75	-1097650	-816595	-840549	-640593	-558615
	3400.77	-1103500	-819823	-843873	-642164	-559492
	3400.8	-1109340	-823033	-847184	-643729	-560357
	3400.82	-1115150	-826221	-850481	-645289	-561205
	3400.84	-1120940	-829387	-853763	-646843	-562035
	3400.86	-1126690	-832528	-857031	-648390	-562845
	3400.89	-1132410	-835640	-860284	-649929	-563635
	3400.91	-1138080	-838723	-863520	-651458	-564404
	3400.93	-1143710	-841774	-866738	-652977	-565152
	3400.95	-1149290	-844791	-869938	-654482	-565880
	3400.98	-1154810	-847773	-873115	-655974	-566588
	3401	-1160270	-850718	-876269	-657449	-567279
	3401.02	-1165670	-853624	-879396	-658908	-567954
	3401.04	-1171010	-856491	-882492	-660348	-568614
	3401.07	-1176270	-859318	-885554	-661771	-569264
	3401.09	-1181470	-862103	-888579	-663176	-569904
	3401.11	-1186590	-864846	-891564	-664562	-570538
	3401.13	-1191650	-867547	-894504	-665932	-571168
	3401.16	-1196630	-870205	-897399	-667285	-571796
	3401.18	-1201550	-872821	-900246	-668620	-572424
	3401.2	-1206390	-875395	-903043	-669939	-573052
	3401.22	-1211170	-877929	-905792	-671240	-573683
	3401.25	-1215890	-880423	-908491	-672522	-574315
	3401.27	-1220540	-882880	-911141	-673785	-574948
	3401.29	-1225140	-885299	-913743	-675025	-575583
	3401.31	-1229670	-887682	-916299	-676243	-576217
	3401.34	-1234150	-890031	-918811	-677436	-576850
	3401.36	-1238570	-892346	-921278	-678604	-577480
	3401.38	-1242920	-894626	-923703	-679747	-578106
	3401.4	-1247220	-896873	-926086	-680863	-578727
	3401.43	-1251450	-899085	-928426	-681955	-579342
	3401.45	-1255620	-901261	-930724	-683023	-579951
	3401.47	-1259720	-903400	-932980	-684068	-580552
	3401.49	-1263750	-905501	-935191	-685093	-581146
	3401.52	-1267720	-907562	-937358	-686098	-581732
	3401.54	-1271610	-909580	-939480	-687086	-582310
	3401.56	-1275430	-911555	-941555	-688057	-582879
	3401.58	-1279170	-913486	-943584	-689012	-583438
	3401.61	-1282850	-915371	-945566	-689951	-583988
	3401.63	-1286450	-917209	-947502	-690874	-584527
	3401.65	-1289990	-919001	-949391	-691779	-585055
	3401.67	-1293450	-920747	-951235	-692664	-585570
	3401.69	-1296840	-922448	-953033	-693529	-586073
	3401.72	-1300160	-924105	-954788	-694372	-586562
	3401.74	-1303410	-925720	-956498	-695191	-587037
	3401.76	-1306590	-927294	-958164	-695985	-587498
	3401.78	-1309710	-928831	-959787	-696753	-587945
	3401.81	-1312750	-930332	-961364	-697495	-588379
	3401.83	-1315720	-931799	-962897	-698211	-588800
	3401.85	-1318610	-933234	-964384	-698903	-589208
	3401.87	-1321440	-934638	-965824	-699573	-589604
	3401.9	-1324190	-936012	-967216	-700221	-589990
	3401.92	-1326870	-937358	-968562	-700851	-590364
	3401.94	-1329480	-938675	-969859	-701464	-590728
	3401.96	-1332020	-939965	-971110	-702063	-591082
	3401.99	-1334490	-941226	-972314	-702649	-591425
	3402.01	-1336880	-942460	-973473	-703225	-591757
	3402.03	-1339210	-943666	-974587	-703791	-592077
	3402.05	-1341470	-944844	-975658	-704347	-592386
	3402.08	-1343650	-945995	-976688	-704895	-592683
	3402.1	-1345770	-947119	-977677	-705433	-592969
	3402.12	-1347830	-948215	-978627	-705960	-593244
	3402.14	-1349810	-949283	-979541	-706476	-593509
	3402.17	-1351730	-950323	-980419	-706978	-593766
	3402.19	-1353590	-951333	-981263	-707466	-594016
	3402.21	-1355380	-952314	-982075	-707937	-594261
	3402.23	-1357110	-953264	-982857	-708389	-594502
	3402.26	-1358770	-954180	-983610	-708822	-594739
	3402.28	-1360360	-955061	-984336	-709234	-594974
	3402.3	-1361890	-955905	-985036	-709624	-595206
	3402.32	-1363360	-956710	-985710	-709992	-595433
	3402.35	-1364750	-957473	-986361	-710339	-595655
	3402.37	-1366070	-958193	-986988	-710664	-595869
	3402.39	-1367320	-958868	-987591	-710968	-596074
	3402.41	-1368500	-959498	-988171	-711253	-596267
	3402.44	-1369610	-960082	-988728	-711521	-596447
	3402.46	-1370650	-960621	-989261	-711771	-596614
	3402.48	-1371620	-961115	-989770	-712007	-596765
	3402.5	-1372520	-961566	-990255	-712228	-596903
	3402.53	-1373360	-961975	-990715	-712436	-597026
	3402.55	-1374140	-962344	-991149	-712633	-597136
	3402.57	-1374850	-962675	-991556	-712817	-597235
	3402.59	-1375520	-962972	-991935	-712992	-597324
	3402.62	-1376130	-963234	-992285	-713157	-597404
	3402.64	-1376690	-963466	-992604	-713313	-597476
	3402.66	-1377200	-963669	-992892	-713461	-597543
	3402.68	-1377680	-963843	-993147	-713601	-597603
	3402.71	-1378110	-963991	-993367	-713736	-597658
	3402.73	-1378490	-964112	-993552	-713865	-597708
	3402.75	-1378840	-964208	-993700	-713988	-597753
	3402.77	-1379150	-964279	-993812	-714107	-597793
	3402.8	-1379410	-964324	-993887	-714220	-597828
	3402.82	-1379630	-964344	-993925	-714327	-597858
	3402.84	-1379810	-964339	-993926	-714426	-597883
	3402.86	-1379940	-964309	-993889	-714518	-597904
	3402.89	-1380030	-964254	-993816	-714599	-597922
	3402.91	-1380070	-964176	-993707	-714669	-597935
	3402.93	-1380060	-964074	-993561	-714725	-597945
	3402.95	-1380000	-963952	-993379	-714766	-597952
	3402.98	-1379900	-963808	-993162	-714789	-597956
	3403	-1379760	-963646	-992910	-714793	-597957
	3403.02	-1379570	-963464	-992624	-714775	-597954
	3403.04	-1379340	-963265	-992305	-714735	-597947
	3403.07	-1379060	-963048	-991954	-714670	-597934
	3403.09	-1378750	-962813	-991574	-714579	-597916
	3403.11	-1378390	-962559	-991165	-714463	-597890
	3403.13	-1377990	-962285	-990729	-714320	-597857
	3403.16	-1377560	-961990	-990269	-714152	-597816
	3403.18	-1377080	-961672	-989786	-713961	-597766
	3403.2	-1376560	-961331	-989282	-713749	-597707
	3403.22	-1376000	-960965	-988759	-713518	-597639
	3403.25	-1375400	-960574	-988218	-713274	-597562
	3403.27	-1374750	-960157	-987661	-713018	-597477
	3403.29	-1374060	-959716	-987087	-712756	-597385
	3403.31	-1373340	-959252	-986498	-712491	-597286
	3403.34	-1372570	-958767	-985895	-712226	-597181
	3403.36	-1371770	-958262	-985278	-711963	-597073
	3403.38	-1370930	-957740	-984646	-711705	-596960
	3403.4	-1370050	-957204	-984001	-711452	-596845
	3403.43	-1369140	-956655	-983341	-711205	-596727
	3403.45	-1368200	-956095	-982668	-710963	-596606
	3403.47	-1367220	-955525	-981979	-710724	-596484
	3403.49	-1366210	-954947	-981275	-710487	-596359
	3403.52	-1365170	-954360	-980555	-710250	-596230
	3403.54	-1364100	-953763	-979819	-710008	-596098
	3403.56	-1363010	-953157	-979065	-709760	-595960
	3403.58	-1361880	-952539	-978292	-709503	-595816
	3403.61	-1360730	-951908	-977502	-709233	-595665
	3403.63	-1359560	-951262	-976692	-708950	-595506
	3403.65	-1358360	-950600	-975864	-708650	-595337
	3403.67	-1357130	-949920	-975018	-708333	-595159
	3403.69	-1355880	-949220	-974154	-707998	-594969
	3403.72	-1354610	-948499	-973274	-707644	-594769
	3403.74	-1353310	-947757	-972377	-707271	-594558
	3403.76	-1351990	-946993	-971465	-706880	-594336
	3403.78	-1350640	-946207	-970539	-706472	-594103
	3403.81	-1349260	-945399	-969598	-706046	-593860
	3403.83	-1347860	-944569	-968645	-705603	-593608
	3403.85	-1346430	-943719	-967678	-705145	-593349
	3403.87	-1344960	-942848	-966698	-704672	-593083
	3403.9	-1343470	-941958	-965705	-704185	-592812
	3403.92	-1341950	-941051	-964700	-703685	-592537
	3403.94	-1340400	-940127	-963682	-703174	-592261
	3403.96	-1338820	-939188	-962651	-702654	-591983
	3403.99	-1337210	-938235	-961607	-702126	-591706
	3404.01	-1335570	-937271	-960553	-701594	-591431
	3404.03	-1333910	-936296	-959487	-701060	-591159
	3404.05	-1332230	-935313	-958411	-700526	-590891
	3404.08	-1330520	-934322	-957327	-699992	-590627
	3404.1	-1328800	-933326	-956237	-699462	-590369
	3404.12	-1327050	-932323	-955140	-698935	-590115
	3404.14	-1325290	-931316	-954040	-698410	-589865
	3404.17	-1323500	-930304	-952937	-697887	-589618
	3404.19	-1321700	-929286	-951833	-697363	-589372
	3404.21	-1319880	-928262	-950728	-696837	-589125
	3404.23	-1318040	-927229	-949623	-696305	-588875
	3404.26	-1316180	-926187	-948516	-695765	-588622
	3404.28	-1314300	-925135	-947409	-695215	-588362
	3404.3	-1312390	-924069	-946298	-694653	-588095
	3404.32	-1310480	-922991	-945184	-694078	-587820
	3404.35	-1308540	-921898	-944064	-693488	-587538
	3404.37	-1306590	-920790	-942938	-692885	-587249
	3404.39	-1304620	-919669	-941803	-692268	-586955
	3404.41	-1302640	-918535	-940659	-691640	-586656
	3404.44	-1300650	-917390	-939504	-691001	-586356
	3404.46	-1298640	-916236	-938340	-690356	-586054
	3404.48	-1296630	-915076	-937165	-689705	-585752
	3404.5	-1294610	-913912	-935980	-689051	-585452
	3404.53	-1292590	-912747	-934786	-688398	-585153
	3404.55	-1290550	-911583	-933584	-687745	-584855
	3404.57	-1288510	-910422	-932374	-687097	-584557
	3404.59	-1286460	-909266	-931156	-686453	-584258
	3404.62	-1284410	-908114	-929932	-685816	-583956
	3404.64	-1282350	-906967	-928701	-685186	-583651
	3404.66	-1280280	-905823	-927465	-684563	-583341
	3404.68	-1278210	-904682	-926224	-683947	-583025
	3404.71	-1276120	-903540	-924978	-683339	-582703
	3404.73	-1274030	-902397	-923727	-682737	-582374
	3404.75	-1271930	-901251	-922472	-682142	-582039
	3404.77	-1269820	-900098	-921214	-681551	-581698
	3404.8	-1267690	-898938	-919953	-680965	-581352
	3404.82	-1265550	-897770	-918691	-680380	-581000
	3404.84	-1263400	-896594	-917427	-679797	-580642
	3404.86	-1261240	-895409	-916162	-679213	-580279
	3404.89	-1259060	-894216	-914897	-678626	-579910
	3404.91	-1256870	-893017	-913633	-678035	-579535
	3404.93	-1254660	-891811	-912368	-677439	-579154
	3404.95	-1252450	-890602	-911104	-676837	-578766
	3404.98	-1250220	-889391	-909838	-676228	-578372
	3405	-1247990	-888180	-908571	-675612	-577972
	3405.02	-1245750	-886971	-907301	-674989	-577569
	3405.04	-1243500	-885766	-906026	-674360	-577164
	3405.07	-1241260	-884566	-904745	-673727	-576758
	3405.09	-1239020	-883372	-903456	-673090	-576353
	3405.11	-1236790	-882186	-902156	-672452	-575951
	3405.13	-1234560	-881006	-900844	-671814	-575554
	3405.16	-1232330	-879833	-899515	-671179	-575161
	3405.18	-1230110	-878666	-898170	-670547	-574774
	3405.2	-1227900	-877501	-896805	-669920	-574392
	3405.22	-1225680	-876337	-895419	-669298	-574014
	3405.25	-1223470	-875171	-894011	-668683	-573639
	3405.27	-1221260	-873999	-892583	-668073	-573267
	3405.29	-1219050	-872818	-891135	-667469	-572898
	3405.31	-1216830	-871624	-889670	-666871	-572530
	3405.34	-1214610	-870416	-888191	-666277	-572164
	3405.36	-1212380	-869191	-886703	-665686	-571799
	3405.38	-1210140	-867948	-885212	-665099	-571438
	3405.4	-1207890	-866688	-883722	-664513	-571080
	3405.43	-1205640	-865412	-882239	-663929	-570726
	3405.45	-1203380	-864120	-880767	-663346	-570377
	3405.47	-1201110	-862816	-879311	-662763	-570033
	3405.49	-1198840	-861502	-877871	-662179	-569694
	3405.52	-1196570	-860182	-876451	-661594	-569360
	3405.54	-1194300	-858859	-875048	-661007	-569030
	3405.56	-1192030	-857535	-873663	-660418	-568702
	3405.58	-1189750	-856213	-872293	-659824	-568374
	3405.61	-1187480	-854896	-870934	-659227	-568047
	3405.63	-1185210	-853584	-869585	-658623	-567717
	3405.65	-1182940	-852280	-868242	-658014	-567383
	3405.67	-1180670	-850982	-866904	-657398	-567046
	3405.69	-1178390	-849691	-865567	-656775	-566703
	3405.72	-1176100	-848408	-864230	-656145	-566356
	3405.74	-1173810	-847131	-862895	-655509	-566005
	3405.76	-1171510	-845859	-861560	-654866	-565650
	3405.78	-1169200	-844593	-860226	-654219	-565292
	3405.81	-1166880	-843331	-858895	-653567	-564934
	3405.83	-1164550	-842073	-857567	-652913	-564576
	3405.85	-1162210	-840818	-856243	-652256	-564220
	3405.87	-1159870	-839565	-854924	-651598	-563868
	3405.9	-1157520	-838314	-853609	-650939	-563522
	3405.92	-1155160	-837063	-852300	-650280	-563182
	3405.94	-1152800	-835813	-850996	-649619	-562850
	3405.96	-1150440	-834564	-849695	-648958	-562528
	3405.99	-1148090	-833314	-848397	-648295	-562214
	3406.01	-1145730	-832064	-847101	-647632	-561910
	3406.03	-1143370	-830814	-845806	-646968	-561615
	3406.05	-1141020	-829565	-844510	-646304	-561328
	3406.08	-1138660	-828318	-843213	-645641	-561047
	3406.1	-1136310	-827072	-841914	-644980	-560772
	3406.12	-1133960	-825828	-840611	-644323	-560499
	3406.14	-1131620	-824588	-839304	-643671	-560228
	3406.17	-1129270	-823352	-837992	-643025	-559954
	3406.19	-1126930	-822120	-836676	-642386	-559676
	3406.21	-1124590	-820893	-835355	-641754	-559393
	3406.23	-1122260	-819672	-834029	-641129	-559101
	3406.26	-1119920	-818457	-832699	-640510	-558799
	3406.28	-1117600	-817247	-831366	-639897	-558486
	3406.3	-1115280	-816044	-830030	-639288	-558162
	3406.32	-1112960	-814846	-828694	-638681	-557827
	3406.35	-1110650	-813653	-827358	-638076	-557482
	3406.37	-1108350	-812465	-826023	-637471	-557127
	3406.39	-1106060	-811281	-824691	-636866	-556765
	3406.41	-1103770	-810098	-823362	-636261	-556398
	3406.44	-1101500	-808917	-822037	-635656	-556028
	3406.46	-1099230	-807736	-820717	-635052	-555659
	3406.48	-1096970	-806552	-819402	-634449	-555291
	3406.5	-1094720	-805366	-818093	-633849	-554929
	3406.53	-1092470	-804174	-816791	-633251	-554573
	3406.55	-1090240	-802977	-815495	-632656	-554225
	3406.57	-1088010	-801773	-814208	-632064	-553886
	3406.59	-1085780	-800562	-812930	-631475	-553557
	3406.62	-1083560	-799342	-811660	-630889	-553239
	3406.64	-1081340	-798115	-810401	-630305	-552930
	3406.66	-1079120	-796880	-809152	-629723	-552631
	3406.68	-1076910	-795639	-807912	-629144	-552339
	3406.71	-1074690	-794392	-806681	-628567	-552055
	3406.73	-1072470	-793141	-805459	-627993	-551777
	3406.75	-1070240	-791887	-804243	-627422	-551502
	3406.77	-1068010	-790633	-803032	-626856	-551229
	3406.8	-1065780	-789382	-801824	-626294	-550956
	3406.82	-1063540	-788135	-800619	-625737	-550682
	3406.84	-1061300	-786895	-799413	-625186	-550405
	3406.86	-1059050	-785664	-798205	-624639	-550125
	3406.89	-1056800	-784445	-796996	-624096	-549840
	3406.91	-1054540	-783239	-795783	-623555	-549549
	3406.93	-1052290	-782046	-794567	-623016	-549253
	3406.95	-1050030	-780868	-793348	-622477	-548951
	3406.98	-1047790	-779703	-792127	-621937	-548643
	3407	-1045540	-778550	-790905	-621394	-548330
	3407.02	-1043310	-777407	-789684	-620849	-548012
	3407.04	-1041090	-776271	-788464	-620301	-547688
	3407.07	-1038870	-775140	-787250	-619750	-547359
	3407.09	-1036680	-774011	-786042	-619196	-547024
	3407.11	-1034490	-772880	-784844	-618641	-546684
	3407.13	-1032310	-771745	-783657	-618084	-546339
	3407.16	-1030150	-770604	-782485	-617528	-545989
	3407.18	-1028000	-769456	-781329	-616972	-545634
	3407.2	-1025850	-768300	-780191	-616417	-545274
	3407.22	-1023710	-767138	-779072	-615866	-544911
	3407.25	-1021580	-765971	-777972	-615317	-544546
	3407.27	-1019450	-764801	-776891	-614770	-544179
	3407.29	-1017330	-763630	-775828	-614227	-543813
	3407.31	-1015220	-762461	-774780	-613685	-543449
	3407.34	-1013110	-761296	-773744	-613144	-543088
	3407.36	-1011020	-760138	-772717	-612604	-542732
	3407.38	-1008930	-758988	-771695	-612063	-542380
	3407.4	-1006860	-757847	-770674	-611520	-542035
	3407.43	-1004790	-756715	-769651	-610973	-541696
	3407.45	-1002740	-755592	-768622	-610423	-541362
	3407.47	-1000700	-754475	-767584	-609868	-541033
	3407.49	-998671	-753362	-766535	-609310	-540709
	3407.52	-996651	-752252	-765475	-608747	-540388
	3407.54	-994638	-751142	-764403	-608181	-540070
	3407.56	-992631	-750030	-763318	-607612	-539754
	3407.58	-990629	-748912	-762222	-607044	-539439
	3407.61	-988629	-747787	-761115	-606476	-539124
	3407.63	-986631	-746655	-759998	-605911	-538810
	3407.65	-984635	-745512	-758873	-605350	-538496
	3407.67	-982641	-744361	-757740	-604794	-538181
	3407.69	-980650	-743199	-756599	-604243	-537865
	3407.72	-978662	-742029	-755452	-603699	-537546
	3407.74	-976680	-740851	-754297	-603160	-537225
	3407.76	-974705	-739667	-753136	-602627	-536900
	3407.78	-972739	-738479	-751967	-602097	-536571
	3407.81	-970784	-737289	-750792	-601570	-536238
	3407.83	-968840	-736101	-749610	-601043	-535900
	3407.85	-966908	-734917	-748421	-600517	-535558
	3407.87	-964988	-733738	-747228	-599990	-535212
	3407.9	-963081	-732568	-746031	-599460	-534863
	3407.92	-961184	-731407	-744833	-598929	-534511
	3407.94	-959295	-730256	-743636	-598398	-534157
	3407.96	-957414	-729115	-742444	-597866	-533803
	3407.99	-955537	-727985	-741258	-597335	-533450
	3408.01	-953662	-726865	-740082	-596808	-533097
	3408.03	-951788	-725753	-738918	-596287	-532747
	3408.05	-949911	-724649	-737767	-595772	-532398
	3408.08	-948031	-723553	-736630	-595267	-532053
	3408.1	-946148	-722463	-735507	-594771	-531710
	3408.12	-944261	-721380	-734397	-594286	-531370
	3408.14	-942371	-720305	-733300	-593811	-531034
	3408.17	-940481	-719237	-732213	-593345	-530701
	3408.19	-938591	-718177	-731136	-592889	-530371
	3408.21	-936703	-717127	-730065	-592439	-530046
	3408.23	-934822	-716087	-729001	-591996	-529726
	3408.26	-932948	-715058	-727942	-591556	-529411
	3408.28	-931083	-714041	-726888	-591120	-529101
	3408.3	-929230	-713034	-725840	-590685	-528797
	3408.32	-927390	-712038	-724797	-590252	-528499
	3408.35	-925563	-711051	-723759	-589821	-528207
	3408.37	-923750	-710071	-722727	-589390	-527920
	3408.39	-921952	-709097	-721699	-588962	-527639
	3408.41	-920166	-708125	-720677	-588536	-527361
	3408.44	-918393	-707154	-719657	-588113	-527087
	3408.46	-916633	-706182	-718640	-587692	-526815
	3408.48	-914883	-705207	-717624	-587273	-526543
	3408.5	-913143	-704228	-716607	-586856	-526271
	3408.53	-911412	-703246	-715589	-586437	-525999
	3408.55	-909690	-702260	-714569	-586017	-525725
	3408.57	-907976	-701272	-713548	-585594	-525448
	3408.59	-906270	-700283	-712525	-585165	-525170
	3408.62	-904572	-699296	-711503	-584729	-524891
	3408.64	-902880	-698311	-710482	-584284	-524609
	3408.66	-901195	-697331	-709465	-583831	-524327
	3408.68	-899517	-696358	-708453	-583368	-524045
	3408.71	-897844	-695392	-707448	-582896	-523763
	3408.73	-896178	-694435	-706451	-582414	-523484
	3408.75	-894515	-693486	-705461	-581925	-523207
	3408.77	-892857	-692547	-704480	-581428	-522934
	3408.8	-891201	-691615	-703506	-580925	-522666
	3408.82	-889547	-690692	-702539	-580418	-522405
	3408.84	-887895	-689775	-701577	-579906	-522151
	3408.86	-886243	-688865	-700619	-579392	-521904
	3408.89	-884591	-687960	-699664	-578876	-521666
	3408.91	-882939	-687058	-698711	-578361	-521434
	3408.93	-881287	-686160	-697759	-577846	-521210
	3408.95	-879635	-685265	-696807	-577333	-520991
	3408.98	-877985	-684370	-695856	-576823	-520775
	3409	-876336	-683476	-694905	-576317	-520562
	3409.02	-874691	-682583	-693956	-575814	-520350
	3409.04	-873051	-681688	-693008	-575315	-520137
	3409.07	-871418	-680793	-692064	-574820	-519923
	3409.09	-869795	-679896	-691122	-574328	-519707
	3409.11	-868183	-678999	-690185	-573838	-519489
	3409.13	-866583	-678100	-689252	-573350	-519270
	3409.16	-864998	-677202	-688323	-572863	-519051
	3409.18	-863428	-676306	-687400	-572376	-518834
	3409.2	-861872	-675413	-686482	-571890	-518621
	3409.22	-860332	-674524	-685569	-571404	-518413
	3409.25	-858805	-673641	-684661	-570919	-518211
	3409.27	-857291	-672766	-683759	-570436	-518018
	3409.29	-855789	-671900	-682861	-569956	-517833
	3409.31	-854297	-671045	-681968	-569481	-517658
	3409.34	-852814	-670199	-681079	-569012	-517494
	3409.36	-851338	-669365	-680193	-568551	-517338
	3409.38	-849869	-668540	-679308	-568099	-517192
	3409.4	-848406	-667725	-678425	-567656	-517054
	3409.43	-846948	-666919	-677540	-567223	-516923
	3409.45	-845494	-666120	-676652	-566799	-516797
	3409.47	-844045	-665329	-675759	-566382	-516675
	3409.49	-842600	-664544	-674860	-565972	-516555
	3409.52	-841159	-663766	-673952	-565566	-516436
	3409.54	-839721	-662994	-673034	-565163	-516316
	3409.56	-838288	-662231	-672107	-564759	-516194
	3409.58	-836858	-661476	-671169	-564355	-516070
	3409.61	-835431	-660732	-670223	-563950	-515943
	3409.63	-834010	-659999	-669268	-563542	-515813
	3409.65	-832593	-659279	-668307	-563134	-515681
	3409.67	-831184	-658573	-667342	-562726	-515546
	3409.69	-829781	-657881	-666377	-562320	-515411
	3409.72	-828388	-657203	-665414	-561918	-515274
	3409.74	-827005	-656539	-664457	-561523	-515138
	3409.76	-825633	-655887	-663509	-561137	-515003
	3409.78	-824274	-655246	-662574	-560762	-514867
	3409.81	-822927	-654612	-661657	-560399	-514732
	3409.83	-821593	-653984	-660760	-560049	-514596
	3409.85	-820272	-653359	-659886	-559711	-514459
	3409.87	-818961	-652734	-659037	-559385	-514318
	3409.9	-817661	-652106	-658216	-559069	-514173
	3409.92	-816368	-651475	-657424	-558761	-514022
	3409.94	-815082	-650837	-656660	-558457	-513863
	3409.96	-813800	-650193	-655924	-558155	-513695
	3409.99	-812520	-649543	-655214	-557852	-513518
	3410.01	-811241	-648885	-654526	-557544	-513330
	3410.03	-809961	-648222	-653859	-557228	-513132
	3410.05	-808679	-647553	-653207	-556904	-512923
	3410.08	-807395	-646880	-652568	-556568	-512705
	3410.1	-806107	-646203	-651937	-556219	-512477
	3410.12	-804817	-645523	-651310	-555858	-512242
	3410.14	-803524	-644841	-650684	-555483	-512001
	3410.17	-802230	-644157	-650057	-555097	-511755
	3410.19	-800934	-643472	-649426	-554701	-511507
	3410.21	-799639	-642785	-648791	-554296	-511259
	3410.23	-798344	-642096	-648150	-553886	-511013
	3410.26	-797052	-641407	-647505	-553473	-510772
	3410.28	-795764	-640716	-646855	-553058	-510538
	3410.3	-794482	-640025	-646203	-552646	-510314
	3410.32	-793206	-639334	-645548	-552236	-510100
	3410.35	-791939	-638644	-644894	-551830	-509899
	3410.37	-790681	-637957	-644239	-551429	-509711
	3410.39	-789435	-637273	-643587	-551033	-509535
	3410.41	-788201	-636593	-642937	-550641	-509372
	3410.44	-786979	-635918	-642290	-550252	-509221
	3410.46	-785770	-635248	-641646	-549865	-509080
	3410.48	-784572	-634584	-641005	-549481	-508947
	3410.5	-783385	-633925	-640367	-549098	-508820
	3410.53	-782207	-633269	-639731	-548717	-508698
	3410.55	-781037	-632616	-639097	-548340	-508577
	3410.57	-779873	-631965	-638466	-547967	-508456
	3410.59	-778713	-631313	-637837	-547600	-508334
	3410.62	-777557	-630659	-637211	-547242	-508209
	3410.64	-776403	-630002	-636587	-546895	-508081
	3410.66	-775250	-629342	-635968	-546561	-507948
	3410.68	-774099	-628677	-635352	-546241	-507811
	3410.71	-772948	-628008	-634740	-545935	-507671
	3410.73	-771799	-627335	-634132	-545645	-507528
	3410.75	-770651	-626658	-633528	-545368	-507383
	3410.77	-769506	-625979	-632928	-545103	-507238
	3410.8	-768363	-625297	-632331	-544848	-507095
	3410.82	-767222	-624615	-631737	-544600	-506955
	3410.84	-766085	-623932	-631145	-544356	-506818
	3410.86	-764949	-623251	-630553	-544113	-506687
	3410.89	-763815	-622572	-629963	-543868	-506562
	3410.91	-762682	-621897	-629372	-543619	-506443
	3410.93	-761549	-621226	-628781	-543364	-506332
	3410.95	-760416	-620561	-628190	-543103	-506227
	3410.98	-759281	-619904	-627598	-542836	-506129
	3411	-758146	-619255	-627007	-542562	-506036
	3411.02	-757009	-618616	-626416	-542283	-505948
	3411.04	-755872	-617988	-625827	-542000	-505862
	3411.07	-754735	-617371	-625240	-541715	-505779
	3411.09	-753600	-616767	-624655	-541430	-505694
	3411.11	-752468	-616173	-624074	-541147	-505608
	3411.13	-751342	-615592	-623497	-540866	-505517
	3411.16	-750223	-615021	-622923	-540589	-505419
	3411.18	-749114	-614461	-622353	-540317	-505314
	3411.2	-748015	-613909	-621787	-540050	-505199
	3411.22	-746928	-613365	-621223	-539788	-505074
	3411.25	-745854	-612827	-620661	-539531	-504939
	3411.27	-744793	-612295	-620100	-539277	-504793
	3411.29	-743745	-611767	-619540	-539027	-504638
	3411.31	-742707	-611241	-618980	-538778	-504474
	3411.34	-741680	-610717	-618421	-538531	-504303
	3411.36	-740660	-610194	-617860	-538283	-504127
	3411.38	-739646	-609672	-617299	-538035	-503947
	3411.4	-738637	-609150	-616738	-537786	-503765
	3411.43	-737630	-608628	-616175	-537537	-503583
	3411.45	-736625	-608106	-615611	-537286	-503402
	3411.47	-735619	-607584	-615044	-537037	-503225
	3411.49	-734614	-607062	-614475	-536789	-503051
	3411.52	-733609	-606541	-613902	-536545	-502883
	3411.54	-732605	-606021	-613325	-536304	-502721
	3411.56	-731603	-605501	-612743	-536070	-502567
	3411.58	-730604	-604982	-612157	-535841	-502419
	3411.61	-729609	-604462	-611568	-535620	-502280
	3411.63	-728619	-603943	-610976	-535405	-502149
	3411.65	-727637	-603424	-610384	-535196	-502027
	3411.67	-726663	-602905	-609794	-534992	-501913
	3411.69	-725697	-602387	-609209	-534791	-501807
	3411.72	-724742	-601868	-608632	-534592	-501707
	3411.74	-723796	-601351	-608066	-534391	-501612
	3411.76	-722861	-600836	-607511	-534187	-501519
	3411.78	-721936	-600323	-606970	-533977	-501427
	3411.81	-721020	-599814	-606441	-533760	-501331
	3411.83	-720113	-599309	-605926	-533535	-501231
	3411.85	-719214	-598808	-605421	-533300	-501121
	3411.87	-718321	-598312	-604925	-533056	-501001
	3411.9	-717432	-597821	-604435	-532803	-500868
	3411.92	-716547	-597335	-603949	-532543	-500721
	3411.94	-715662	-596852	-603463	-532276	-500560
	3411.96	-714777	-596373	-602976	-532004	-500386
	3411.99	-713890	-595896	-602486	-531730	-500199
	3412.01	-713000	-595421	-601994	-531456	-500003
	3412.03	-712106	-594948	-601498	-531183	-499800
	3412.05	-711210	-594476	-601000	-530913	-499594
	3412.08	-710310	-594004	-600501	-530649	-499387
	3412.1	-709408	-593533	-600001	-530391	-499183
	3412.12	-708506	-593064	-599503	-530141	-498984
	3412.14	-707604	-592595	-599007	-529897	-498793
	3412.17	-706705	-592128	-598515	-529662	-498610
	3412.19	-705810	-591664	-598025	-529434	-498436
	3412.21	-704921	-591203	-597540	-529213	-498272
	3412.23	-704038	-590745	-597058	-528997	-498117
	3412.26	-703162	-590291	-596579	-528787	-497970
	3412.28	-702294	-589842	-596103	-528580	-497830
	3412.3	-701432	-589398	-595630	-528376	-497695
	3412.32	-700577	-588959	-595157	-528172	-497564
	3412.35	-699728	-588524	-594686	-527967	-497435
	3412.37	-698885	-588093	-594214	-527761	-497307
	3412.39	-698046	-587665	-593741	-527552	-497180
	3412.41	-697212	-587240	-593268	-527340	-497052
	3412.44	-696384	-586814	-592792	-527125	-496922
	3412.46	-695560	-586387	-592314	-526908	-496792
	3412.48	-694742	-585958	-591834	-526687	-496660
	3412.5	-693930	-585523	-591352	-526465	-496528
	3412.53	-693125	-585083	-590868	-526242	-496396
	3412.55	-692327	-584635	-590382	-526018	-496264
	3412.57	-691537	-584179	-589895	-525794	-496135
	3412.59	-690754	-583714	-589410	-525569	-496008
	3412.62	-689977	-583240	-588925	-525343	-495884
	3412.64	-689206	-582759	-588445	-525115	-495765
	3412.66	-688440	-582270	-587968	-524884	-495651
	3412.68	-687677	-581775	-587498	-524647	-495542
	3412.71	-686915	-581277	-587035	-524405	-495437
	3412.73	-686153	-580776	-586580	-524155	-495336
	3412.75	-685391	-580275	-586134	-523898	-495237
	3412.77	-684628	-579777	-585698	-523632	-495141
	3412.8	-683863	-579283	-585271	-523358	-495046
	3412.82	-683098	-578796	-584855	-523077	-494951
	3412.84	-682332	-578318	-584448	-522790	-494854
	3412.86	-681568	-577849	-584050	-522499	-494756
	3412.89	-680806	-577391	-583659	-522205	-494656
	3412.91	-680048	-576942	-583276	-521911	-494554
	3412.93	-679295	-576504	-582897	-521618	-494450
	3412.95	-678549	-576073	-582523	-521327	-494345
	3412.98	-677810	-575650	-582150	-521041	-494238
	3413	-677079	-575232	-581778	-520760	-494131
	3413.02	-676355	-574816	-581406	-520485	-494024
	3413.04	-675639	-574402	-581031	-520217	-493915
	3413.07	-674931	-573988	-580654	-519957	-493807
	3413.09	-674229	-573574	-580274	-519704	-493697
	3413.11	-673532	-573158	-579890	-519459	-493587
	3413.13	-672839	-572741	-579503	-519222	-493476
	3413.16	-672149	-572324	-579112	-518993	-493363
	3413.18	-671461	-571907	-578718	-518772	-493251
	3413.2	-670773	-571492	-578322	-518560	-493138
	3413.22	-670084	-571079	-577924	-518355	-493025
	3413.25	-669392	-570670	-577525	-518157	-492914
	3413.27	-668694	-570266	-577124	-517966	-492803
	3413.29	-667990	-569868	-576722	-517780	-492694
	3413.31	-667278	-569477	-576319	-517598	-492585
	3413.34	-666558	-569092	-575915	-517421	-492477
	3413.36	-665827	-568714	-575511	-517245	-492369
	3413.38	-665087	-568343	-575105	-517071	-492258
	3413.4	-664337	-567979	-574698	-516898	-492145
	3413.43	-663580	-567622	-574291	-516724	-492028
	3413.45	-662815	-567270	-573884	-516549	-491904
	3413.47	-662047	-566925	-573476	-516372	-491773
	3413.49	-661277	-566585	-573069	-516194	-491633
	3413.52	-660507	-566250	-572662	-516012	-491483
	3413.54	-659740	-565919	-572257	-515828	-491325
	3413.56	-658978	-565591	-571852	-515641	-491157
	3413.58	-658222	-565265	-571448	-515450	-490981
	3413.61	-657474	-564941	-571046	-515256	-490799
	3413.63	-656733	-564618	-570644	-515057	-490612
	3413.65	-656000	-564297	-570243	-514854	-490424
	3413.67	-655272	-563976	-569843	-514646	-490238
	3413.69	-654550	-563655	-569445	-514434	-490058
	3413.72	-653831	-563336	-569049	-514217	-489886
	3413.74	-653113	-563018	-568656	-513995	-489725
	3413.76	-652396	-562703	-568268	-513770	-489578
	3413.78	-651677	-562389	-567886	-513540	-489447
	3413.81	-650956	-562080	-567512	-513308	-489331
	3413.83	-650233	-561774	-567146	-513075	-489232
	3413.85	-649507	-561474	-566789	-512841	-489147
	3413.87	-648779	-561180	-566442	-512609	-489073
	3413.9	-648051	-560892	-566103	-512379	-489009
	3413.92	-647324	-560612	-565773	-512153	-488951
	3413.94	-646600	-560339	-565451	-511932	-488895
	3413.96	-645883	-560073	-565133	-511718	-488839
	3413.99	-645174	-559813	-564819	-511511	-488779
	3414.01	-644476	-559557	-564507	-511312	-488714
	3414.03	-643790	-559306	-564195	-511121	-488642
	3414.05	-643120	-559056	-563881	-510938	-488563
	3414.08	-642465	-558806	-563564	-510764	-488478
	3414.1	-641826	-558553	-563242	-510599	-488388
	3414.12	-641203	-558296	-562915	-510441	-488295
	3414.14	-640594	-558033	-562582	-510289	-488202
	3414.17	-639998	-557761	-562242	-510144	-488110
	3414.19	-639412	-557479	-561895	-510003	-488022
	3414.21	-638833	-557186	-561540	-509866	-487941
	3414.23	-638259	-556881	-561178	-509732	-487866
	3414.26	-637687	-556563	-560808	-509598	-487800
	3414.28	-637113	-556231	-560430	-509464	-487740
	3414.3	-636538	-555886	-560046	-509328	-487687
	3414.32	-635958	-555529	-559657	-509189	-487638
	3414.35	-635374	-555159	-559262	-509047	-487590
	3414.37	-634787	-554779	-558864	-508901	-487541
	3414.39	-634196	-554392	-558464	-508750	-487487
	3414.41	-633603	-553998	-558065	-508595	-487426
	3414.44	-633010	-553601	-557667	-508436	-487355
	3414.46	-632418	-553203	-557273	-508273	-487272
	3414.48	-631828	-552808	-556885	-508107	-487177
	3414.5	-631243	-552418	-556504	-507939	-487069
	3414.53	-630662	-552035	-556132	-507770	-486948
	3414.55	-630087	-551662	-555770	-507600	-486816
	3414.57	-629517	-551300	-555418	-507432	-486674
	3414.59	-628953	-550950	-555076	-507264	-486524
	3414.62	-628395	-550612	-554745	-507100	-486367
	3414.64	-627843	-550288	-554422	-506939	-486206
	3414.66	-627294	-549976	-554108	-506782	-486043
	3414.68	-626751	-549676	-553802	-506629	-485879
	3414.71	-626211	-549388	-553502	-506483	-485716
	3414.73	-625676	-549111	-553207	-506342	-485556
	3414.75	-625144	-548843	-552917	-506207	-485400
	3414.77	-624615	-548584	-552630	-506077	-485250
	3414.8	-624091	-548331	-552348	-505953	-485108
	3414.82	-623571	-548085	-552068	-505834	-484974
	3414.84	-623056	-547843	-551792	-505718	-484849
	3414.86	-622546	-547604	-551518	-505606	-484734
	3414.89	-622042	-547366	-551247	-505495	-484630
	3414.91	-621544	-547127	-550977	-505385	-484537
	3414.93	-621052	-546887	-550707	-505273	-484454
	3414.95	-620568	-546643	-550437	-505160	-484380
	3414.98	-620090	-546393	-550164	-505043	-484315
	3415	-619620	-546137	-549888	-504921	-484257
	3415.02	-619155	-545873	-549608	-504793	-484204
	3415.04	-618695	-545601	-549321	-504659	-484156
	3415.07	-618239	-545320	-549027	-504517	-484110
	3415.09	-617786	-545030	-548726	-504368	-484065
	3415.11	-617332	-544734	-548418	-504210	-484021
	3415.13	-616877	-544432	-548104	-504045	-483975
	3415.16	-616419	-544126	-547783	-503873	-483928
	3415.18	-615955	-543821	-547456	-503694	-483879
	3415.2	-615484	-543517	-547126	-503510	-483827
	3415.22	-615006	-543219	-546793	-503322	-483775
	3415.25	-614519	-542929	-546459	-503132	-483721
	3415.27	-614024	-542649	-546124	-502940	-483668
	3415.29	-613520	-542381	-545790	-502749	-483617
	3415.31	-613007	-542127	-545458	-502560	-483569
	3415.34	-612488	-541885	-545128	-502376	-483527
	3415.36	-611962	-541657	-544804	-502198	-483492
	3415.38	-611432	-541439	-544484	-502028	-483466
	3415.4	-610897	-541230	-544171	-501868	-483451
	3415.43	-610361	-541028	-543866	-501718	-483446
	3415.45	-609824	-540829	-543570	-501580	-483452
	3415.47	-609288	-540630	-543285	-501454	-483469
	3415.49	-608755	-540427	-543010	-501340	-483495
	3415.52	-608225	-540219	-542747	-501237	-483529
	3415.54	-607699	-540002	-542495	-501143	-483568
	3415.56	-607180	-539776	-542255	-501057	-483609
	3415.58	-606666	-539538	-542025	-500977	-483649
	3415.61	-606159	-539290	-541804	-500901	-483687
	3415.63	-605658	-539031	-541590	-500827	-483720
	3415.65	-605163	-538764	-541381	-500752	-483746
	3415.67	-604673	-538489	-541174	-500674	-483764
	3415.69	-604186	-538209	-540968	-500593	-483773
	3415.72	-603702	-537927	-540760	-500505	-483774
	3415.74	-603218	-537645	-540548	-500412	-483765
	3415.76	-602732	-537363	-540332	-500311	-483749
	3415.78	-602245	-537086	-540109	-500202	-483725
	3415.81	-601754	-536812	-539881	-500086	-483694
	3415.83	-601260	-536544	-539647	-499963	-483657
	3415.85	-600761	-536281	-539408	-499833	-483614
	3415.87	-600259	-536024	-539164	-499697	-483565
	3415.9	-599754	-535772	-538918	-499555	-483511
	3415.92	-599246	-535525	-538669	-499409	-483452
	3415.94	-598736	-535282	-538421	-499259	-483387
	3415.96	-598226	-535043	-538173	-499106	-483317
	3415.99	-597716	-534805	-537928	-498951	-483242
	3416.01	-597208	-534569	-537687	-498794	-483162
	3416.03	-596701	-534334	-537452	-498637	-483078
	3416.05	-596197	-534097	-537223	-498479	-482990
	3416.08	-595696	-533858	-537001	-498321	-482898
	3416.1	-595200	-533616	-536789	-498164	-482804
	3416.12	-594708	-533370	-536586	-498008	-482708
	3416.14	-594221	-533120	-536393	-497855	-482612
	3416.17	-593741	-532866	-536210	-497704	-482516
	3416.19	-593267	-532608	-536037	-497557	-482421
	3416.21	-592801	-532346	-535874	-497413	-482330
	3416.23	-592343	-532081	-535719	-497275	-482241
	3416.26	-591894	-531814	-535571	-497143	-482157
	3416.28	-591453	-531546	-535428	-497017	-482077
	3416.3	-591022	-531280	-535287	-496897	-482001
	3416.32	-590600	-531015	-535146	-496784	-481930
	3416.35	-590187	-530752	-535002	-496678	-481862
	3416.37	-589781	-530494	-534853	-496578	-481796
	3416.39	-589382	-530239	-534695	-496484	-481732
	3416.41	-588990	-529988	-534528	-496394	-481667
	3416.44	-588603	-529741	-534349	-496307	-481601
	3416.46	-588222	-529499	-534158	-496221	-481531
	3416.48	-587845	-529260	-533956	-496135	-481457
	3416.5	-587473	-529024	-533743	-496047	-481377
	3416.53	-587104	-528793	-533523	-495957	-481291
	3416.55	-586741	-528564	-533297	-495862	-481198
	3416.57	-586382	-528340	-533069	-495765	-481098
	3416.59	-586028	-528120	-532842	-495664	-480992
	3416.62	-585680	-527904	-532619	-495561	-480882
	3416.64	-585337	-527694	-532403	-495457	-480768
	3416.66	-585001	-527489	-532195	-495355	-480652
	3416.68	-584671	-527290	-531996	-495257	-480538
	3416.71	-584348	-527097	-531806	-495165	-480426
	3416.73	-584032	-526911	-531624	-495082	-480319
	3416.75	-583722	-526730	-531449	-495010	-480218
	3416.77	-583417	-526556	-531278	-494948	-480127
	3416.8	-583118	-526387	-531108	-494900	-480045
	3416.82	-582823	-526223	-530939	-494863	-479974
	3416.84	-582531	-526064	-530767	-494838	-479914
	3416.86	-582242	-525910	-530592	-494824	-479865
	3416.89	-581954	-525758	-530414	-494817	-479826
	3416.91	-581665	-525610	-530232	-494818	-479797
	3416.93	-581377	-525465	-530047	-494823	-479776
	3416.95	-581087	-525321	-529860	-494830	-479764
	3416.98	-580796	-525180	-529674	-494838	-479759
	3417	-580504	-525040	-529490	-494846	-479760
	3417.02	-580212	-524901	-529309	-494851	-479766
	3417.04	-579919	-524763	-529132	-494854	-479777
	3417.07	-579628	-524626	-528960	-494854	-479792
	3417.09	-579338	-524490	-528792	-494852	-479810
	3417.11	-579050	-524355	-528629	-494849	-479831
	3417.13	-578765	-524220	-528468	-494844	-479853
	3417.16	-578483	-524085	-528309	-494840	-479875
	3417.18	-578204	-523951	-528149	-494837	-479898
	3417.2	-577927	-523817	-527988	-494835	-479919
	3417.22	-577653	-523682	-527824	-494835	-479939
	3417.25	-577379	-523547	-527655	-494838	-479958
	3417.27	-577106	-523410	-527480	-494842	-479975
	3417.29	-576832	-523272	-527299	-494847	-479991
	3417.31	-576557	-523132	-527112	-494852	-480007
	3417.34	-576280	-522990	-526918	-494857	-480024
	3417.36	-576000	-522846	-526719	-494858	-480043
	3417.38	-575718	-522699	-526514	-494856	-480065
	3417.4	-575433	-522550	-526306	-494849	-480091
	3417.43	-575145	-522398	-526094	-494837	-480122
	3417.45	-574856	-522245	-525880	-494820	-480159
	3417.47	-574566	-522090	-525666	-494797	-480200
	3417.49	-574276	-521934	-525452	-494771	-480246
	3417.52	-573985	-521778	-525240	-494741	-480295
	3417.54	-573696	-521623	-525030	-494711	-480345
	3417.56	-573407	-521469	-524825	-494681	-480394
	3417.58	-573121	-521318	-524624	-494652	-480439
	3417.61	-572836	-521170	-524427	-494628	-480477
	3417.63	-572555	-521028	-524236	-494608	-480508
	3417.65	-572276	-520892	-524050	-494594	-480529
	3417.67	-572001	-520764	-523868	-494587	-480539
	3417.69	-571730	-520644	-523689	-494586	-480539
	3417.72	-571465	-520534	-523514	-494592	-480529
	3417.74	-571207	-520435	-523342	-494603	-480511
	3417.76	-570957	-520347	-523171	-494618	-480486
	3417.78	-570715	-520270	-523003	-494636	-480459
	3417.81	-570483	-520204	-522837	-494655	-480430
	3417.83	-570263	-520147	-522673	-494675	-480403
	3417.85	-570053	-520099	-522512	-494693	-480379
	3417.87	-569855	-520058	-522355	-494708	-480360
	3417.9	-569668	-520022	-522204	-494719	-480347
	3417.92	-569490	-519988	-522058	-494726	-480339
	3417.94	-569321	-519955	-521920	-494728	-480335
	3417.96	-569158	-519922	-521789	-494726	-480335
	3417.99	-569000	-519886	-521665	-494721	-480336
	3418.01	-568844	-519846	-521550	-494713	-480339
	3418.03	-568690	-519802	-521440	-494704	-480341
	3418.05	-568534	-519754	-521337	-494693	-480342
	3418.08	-568376	-519702	-521236	-494684	-480342
	3418.1	-568216	-519647	-521138	-494675	-480342
	3418.12	-568053	-519588	-521040	-494668	-480342
	3418.14	-567887	-519528	-520939	-494663	-480345
	3418.17	-567719	-519465	-520834	-494661	-480351
	3418.19	-567550	-519402	-520725	-494661	-480362
	3418.21	-567382	-519338	-520609	-494664	-480379
	3418.23	-567215	-519273	-520487	-494669	-480404
	3418.26	-567050	-519207	-520361	-494676	-480438
	3418.28	-566889	-519141	-520230	-494686	-480479
	3418.3	-566732	-519074	-520098	-494698	-480528
	3418.32	-566579	-519005	-519965	-494714	-480585
	3418.35	-566430	-518936	-519834	-494732	-480649
	3418.37	-566285	-518867	-519708	-494754	-480718
	3418.39	-566142	-518797	-519587	-494780	-480792
	3418.41	-566002	-518728	-519474	-494811	-480869
	3418.44	-565861	-518660	-519368	-494845	-480950
	3418.46	-565720	-518594	-519272	-494883	-481034
	3418.48	-565576	-518531	-519184	-494926	-481120
	3418.5	-565429	-518471	-519105	-494972	-481208
	3418.53	-565278	-518417	-519034	-495022	-481300
	3418.55	-565122	-518367	-518972	-495074	-481395
	3418.57	-564960	-518322	-518918	-495128	-481495
	3418.59	-564793	-518282	-518872	-495182	-481600
	3418.62	-564620	-518246	-518835	-495236	-481709
	3418.64	-564441	-518213	-518805	-495287	-481822
	3418.66	-564256	-518182	-518784	-495334	-481940
	3418.68	-564066	-518153	-518772	-495375	-482059
	3418.71	-563871	-518125	-518767	-495407	-482178
	3418.73	-563672	-518097	-518768	-495429	-482296
	3418.75	-563467	-518067	-518775	-495439	-482408
	3418.77	-563258	-518036	-518786	-495435	-482513
	3418.8	-563046	-518003	-518797	-495416	-482608
	3418.82	-562829	-517968	-518807	-495381	-482692
	3418.84	-562609	-517931	-518814	-495329	-482763
	3418.86	-562387	-517891	-518814	-495262	-482821
	3418.89	-562163	-517849	-518805	-495179	-482867
	3418.91	-561937	-517803	-518787	-495083	-482901
	3418.93	-561711	-517754	-518757	-494974	-482924
	3418.95	-561485	-517701	-518716	-494855	-482941
	3418.98	-561259	-517643	-518663	-494729	-482951
	3419	-561033	-517579	-518600	-494598	-482959
	3419.02	-560807	-517510	-518527	-494465	-482966
	3419.04	-560579	-517434	-518447	-494332	-482974
	3419.07	-560351	-517351	-518361	-494201	-482985
	3419.09	-560120	-517261	-518272	-494076	-483000
	3419.11	-559886	-517164	-518181	-493958	-483019
	3419.13	-559649	-517062	-518091	-493848	-483042
	3419.16	-559408	-516955	-518001	-493750	-483070
	3419.18	-559164	-516846	-517914	-493662	-483103
	3419.2	-558917	-516735	-517830	-493588	-483139
	3419.22	-558668	-516625	-517748	-493525	-483178
	3419.25	-558418	-516519	-517669	-493476	-483219
	3419.27	-558168	-516417	-517591	-493439	-483263
	3419.29	-557920	-516322	-517513	-493414	-483309
	3419.31	-557674	-516233	-517435	-493398	-483357
	3419.34	-557432	-516153	-517357	-493392	-483406
	3419.36	-557193	-516081	-517276	-493391	-483457
	3419.38	-556959	-516016	-517193	-493396	-483509
	3419.4	-556728	-515959	-517108	-493402	-483561
	3419.43	-556501	-515909	-517020	-493408	-483614
	3419.45	-556275	-515865	-516931	-493413	-483668
	3419.47	-556050	-515826	-516839	-493415	-483721
	3419.49	-555824	-515792	-516745	-493412	-483775
	3419.52	-555597	-515763	-516650	-493405	-483829
	3419.54	-555367	-515737	-516554	-493392	-483883
	3419.56	-555133	-515716	-516455	-493376	-483937
	3419.58	-554895	-515698	-516356	-493357	-483992
	3419.61	-554654	-515683	-516254	-493335	-484048
	3419.63	-554409	-515671	-516150	-493313	-484105
	3419.65	-554162	-515660	-516045	-493292	-484163
	3419.67	-553913	-515650	-515938	-493274	-484222
	3419.69	-553664	-515639	-515830	-493260	-484282
	3419.72	-553417	-515627	-515720	-493250	-484342
	3419.74	-553172	-515612	-515609	-493247	-484401
	3419.76	-552929	-515593	-515497	-493251	-484459
	3419.78	-552691	-515569	-515385	-493262	-484515
	3419.81	-552457	-515538	-515271	-493280	-484569
	3419.83	-552227	-515500	-515157	-493304	-484620
	3419.85	-552002	-515454	-515042	-493335	-484669
	3419.87	-551779	-515401	-514926	-493370	-484716
	3419.9	-551560	-515339	-514808	-493410	-484762
	3419.92	-551342	-515271	-514688	-493452	-484806
	3419.94	-551125	-515196	-514566	-493496	-484849
	3419.96	-550907	-515115	-514441	-493541	-484892
	3419.99	-550688	-515030	-514313	-493585	-484935
	3420.01	-550466	-514941	-514182	-493629	-484979
	3420.03	-550241	-514850	-514047	-493673	-485022
	3420.05	-550011	-514756	-513909	-493715	-485065
	3420.08	-549778	-514660	-513767	-493756	-485106
	3420.1	-549541	-514562	-513621	-493797	-485147
	3420.12	-549300	-514461	-513473	-493836	-485186
	3420.14	-549054	-514356	-513322	-493875	-485222
	3420.17	-548805	-514245	-513169	-493912	-485256
	3420.19	-548551	-514129	-513015	-493947	-485287
	3420.21	-548293	-514005	-512860	-493981	-485315
	3420.23	-548028	-513872	-512705	-494011	-485341
	3420.26	-547757	-513731	-512551	-494038	-485365
	3420.28	-547477	-513580	-512398	-494062	-485386
	3420.3	-547188	-513421	-512246	-494083	-485405
	3420.32	-546888	-513255	-512095	-494099	-485422
	3420.35	-546577	-513082	-511946	-494112	-485436
	3420.37	-546253	-512904	-511797	-494120	-485449
	3420.39	-545917	-512724	-511649	-494124	-485458
	3420.41	-545571	-512543	-511500	-494124	-485465
	3420.44	-545215	-512364	-511351	-494120	-485469
	3420.46	-544852	-512187	-511201	-494110	-485469
	3420.48	-544485	-512015	-511050	-494095	-485467
	3420.5	-544117	-511849	-510896	-494074	-485461
	3420.53	-543751	-511689	-510740	-494046	-485453
	3420.55	-543390	-511535	-510580	-494013	-485443
	3420.57	-543036	-511387	-510417	-493973	-485432
	3420.59	-542693	-511245	-510250	-493928	-485421
	3420.62	-542362	-511107	-510078	-493879	-485409
	3420.64	-542043	-510973	-509902	-493826	-485397
	3420.66	-541736	-510840	-509720	-493772	-485385
	3420.68	-541443	-510709	-509532	-493717	-485372
	3420.71	-541161	-510577	-509339	-493664	-485357
	3420.73	-540890	-510444	-509141	-493612	-485338
	3420.75	-540627	-510309	-508938	-493564	-485313
	3420.77	-540372	-510170	-508732	-493519	-485280
	3420.8	-540122	-510028	-508522	-493477	-485238
	3420.82	-539875	-509883	-508311	-493436	-485184
	3420.84	-539629	-509733	-508099	-493397	-485117
	3420.86	-539382	-509580	-507888	-493357	-485038
	3420.89	-539132	-509424	-507679	-493316	-484946
	3420.91	-538877	-509266	-507472	-493272	-484844
	3420.93	-538616	-509106	-507269	-493223	-484733
	3420.95	-538347	-508945	-507069	-493170	-484616
	3420.98	-538068	-508784	-506873	-493112	-484497
	3421	-537780	-508624	-506681	-493049	-484379
	3421.02	-537481	-508467	-506492	-492982	-484266
	3421.04	-537171	-508312	-506306	-492910	-484162
	3421.07	-536851	-508160	-506122	-492836	-484069
	3421.09	-536520	-508013	-505941	-492759	-483988
	3421.11	-536180	-507870	-505763	-492681	-483921
	3421.13	-535831	-507731	-505588	-492602	-483869
	3421.16	-535476	-507597	-505415	-492523	-483831
	3421.18	-535114	-507469	-505247	-492445	-483806
	3421.2	-534747	-507346	-505084	-492366	-483791
	3421.22	-534378	-507228	-504927	-492287	-483786
	3421.25	-534009	-507116	-504776	-492209	-483787
	3421.27	-533641	-507009	-504632	-492130	-483793
	3421.29	-533277	-506908	-504493	-492050	-483800
	3421.31	-532920	-506810	-504361	-491968	-483808
	3421.34	-532573	-506715	-504234	-491885	-483812
	3421.36	-532237	-506621	-504111	-491800	-483812
	3421.38	-531915	-506526	-503991	-491712	-483806
	3421.4	-531607	-506429	-503871	-491622	-483792
	3421.43	-531316	-506327	-503751	-491528	-483769
	3421.45	-531040	-506218	-503629	-491431	-483736
	3421.47	-530779	-506101	-503504	-491329	-483694
	3421.49	-530530	-505975	-503374	-491224	-483642
	3421.52	-530292	-505840	-503239	-491115	-483580
	3421.54	-530061	-505697	-503098	-491002	-483510
	3421.56	-529835	-505545	-502950	-490884	-483434
	3421.58	-529610	-505389	-502795	-490763	-483351
	3421.61	-529384	-505228	-502633	-490637	-483266
	3421.63	-529154	-505066	-502465	-490509	-483179
	3421.65	-528920	-504904	-502291	-490379	-483092
	3421.67	-528679	-504744	-502111	-490246	-483007
	3421.69	-528433	-504587	-501927	-490113	-482926
	3421.72	-528181	-504433	-501740	-489978	-482849
	3421.74	-527926	-504281	-501551	-489844	-482778
	3421.76	-527668	-504133	-501362	-489709	-482712
	3421.78	-527409	-503985	-501174	-489574	-482653
	3421.81	-527151	-503837	-500989	-489439	-482599
	3421.83	-526896	-503688	-500808	-489304	-482551
	3421.85	-526645	-503536	-500633	-489170	-482507
	3421.87	-526398	-503382	-500466	-489038	-482467
	3421.9	-526156	-503225	-500307	-488906	-482431
	3421.92	-525917	-503065	-500157	-488778	-482397
	3421.94	-525681	-502903	-500018	-488653	-482365
	3421.96	-525447	-502740	-499890	-488533	-482334
	3421.99	-525213	-502576	-499774	-488418	-482304
	3422.01	-524978	-502413	-499669	-488309	-482274
	3422.03	-524740	-502250	-499575	-488207	-482243
	3422.05	-524497	-502090	-499492	-488110	-482211
	3422.08	-524250	-501931	-499418	-488019	-482176
	3422.1	-523998	-501774	-499352	-487931	-482139
	3422.12	-523740	-501618	-499292	-487846	-482098
	3422.14	-523478	-501465	-499234	-487762	-482053
	3422.17	-523212	-501314	-499178	-487678	-482002
	3422.19	-522942	-501165	-499120	-487592	-481946
	3422.21	-522670	-501018	-499058	-487505	-481883
	3422.23	-522396	-500873	-498991	-487415	-481814
	3422.26	-522122	-500730	-498917	-487324	-481738
	3422.28	-521848	-500590	-498834	-487232	-481655
	3422.3	-521574	-500452	-498742	-487140	-481566
	3422.32	-521302	-500317	-498642	-487050	-481472
	3422.35	-521030	-500185	-498533	-486962	-481373
	3422.37	-520760	-500056	-498415	-486878	-481270
	3422.39	-520491	-499930	-498290	-486798	-481164
	3422.41	-520225	-499809	-498160	-486722	-481056
	3422.44	-519960	-499692	-498025	-486651	-480947
	3422.46	-519698	-499580	-497886	-486583	-480839
	3422.48	-519439	-499472	-497745	-486519	-480731
	3422.5	-519184	-499370	-497603	-486456	-480625
	3422.53	-518931	-499272	-497460	-486395	-480521
	3422.55	-518683	-499177	-497319	-486334	-480420
	3422.57	-518438	-499086	-497177	-486272	-480322
	3422.59	-518196	-498995	-497037	-486209	-480227
	3422.62	-517958	-498903	-496897	-486144	-480135
	3422.64	-517722	-498810	-496757	-486076	-480047
	3422.66	-517487	-498711	-496616	-486005	-479962
	3422.68	-517254	-498607	-496475	-485930	-479880
	3422.71	-517021	-498496	-496331	-485851	-479801
	3422.73	-516789	-498377	-496186	-485769	-479725
	3422.75	-516557	-498250	-496039	-485684	-479652
	3422.77	-516325	-498114	-495891	-485595	-479583
	3422.8	-516095	-497971	-495742	-485504	-479517
	3422.82	-515865	-497821	-495594	-485412	-479455
	3422.84	-515638	-497664	-495446	-485318	-479398
	3422.86	-515414	-497503	-495300	-485223	-479345
	3422.89	-515194	-497339	-495157	-485128	-479298
	3422.91	-514978	-497173	-495016	-485034	-479257
	3422.93	-514766	-497006	-494878	-484940	-479222
	3422.95	-514559	-496839	-494742	-484848	-479193
	3422.98	-514357	-496674	-494608	-484756	-479169
	3423	-514160	-496513	-494475	-484667	-479152
	3423.02	-513967	-496356	-494342	-484580	-479140
	3423.04	-513777	-496204	-494208	-484496	-479133
	3423.07	-513592	-496059	-494074	-484417	-479130
	3423.09	-513409	-495922	-493938	-484343	-479131
	3423.11	-513229	-495792	-493802	-484275	-479134
	3423.13	-513050	-495669	-493666	-484214	-479138
	3423.16	-512872	-495554	-493531	-484160	-479145
	3423.18	-512693	-495446	-493399	-484115	-479152
	3423.2	-512513	-495344	-493271	-484078	-479161
	3423.22	-512330	-495248	-493150	-484047	-479169
	3423.25	-512144	-495155	-493037	-484022	-479179
	3423.27	-511952	-495066	-492933	-484001	-479188
	3423.29	-511755	-494979	-492839	-483981	-479199
	3423.31	-511551	-494894	-492755	-483962	-479210
	3423.34	-511341	-494812	-492680	-483939	-479222
	3423.36	-511124	-494731	-492613	-483913	-479236
	3423.38	-510901	-494652	-492552	-483881	-479251
	3423.4	-510674	-494577	-492496	-483842	-479268
	3423.43	-510442	-494506	-492443	-483798	-479287
	3423.45	-510207	-494439	-492390	-483747	-479308
	3423.47	-509970	-494377	-492336	-483692	-479332
	3423.49	-509733	-494319	-492279	-483634	-479357
	3423.52	-509496	-494267	-492218	-483575	-479383
	3423.54	-509260	-494219	-492153	-483517	-479409
	3423.56	-509027	-494174	-492083	-483462	-479434
	3423.58	-508796	-494132	-492007	-483412	-479456
	3423.61	-508568	-494090	-491927	-483367	-479475
	3423.63	-508344	-494048	-491841	-483327	-479487
	3423.65	-508123	-494004	-491751	-483293	-479492
	3423.67	-507907	-493955	-491656	-483263	-479488
	3423.69	-507694	-493901	-491558	-483236	-479474
	3423.72	-507485	-493838	-491456	-483210	-479450
	3423.74	-507280	-493766	-491351	-483183	-479416
	3423.76	-507079	-493683	-491245	-483155	-479371
	3423.78	-506880	-493589	-491138	-483122	-479318
	3423.81	-506685	-493481	-491031	-483086	-479258
	3423.83	-506492	-493361	-490926	-483045	-479193
	3423.85	-506300	-493228	-490824	-482999	-479126
	3423.87	-506109	-493082	-490726	-482950	-479058
	3423.9	-505918	-492924	-490634	-482899	-478992
	3423.92	-505728	-492756	-490547	-482847	-478931
	3423.94	-505537	-492578	-490468	-482796	-478876
	3423.96	-505347	-492393	-490397	-482747	-478828
	3423.99	-505157	-492202	-490331	-482703	-478789
	3424.01	-504969	-492008	-490272	-482662	-478757
	3424.03	-504783	-491813	-490218	-482627	-478733
	3424.05	-504599	-491620	-490166	-482598	-478714
	3424.08	-504420	-491430	-490115	-482572	-478699
	3424.1	-504245	-491246	-490062	-482551	-478686
	3424.12	-504074	-491070	-490006	-482532	-478672
	3424.14	-503909	-490902	-489944	-482515	-478655
	3424.17	-503750	-490745	-489874	-482498	-478633
	3424.19	-503596	-490598	-489797	-482480	-478604
	3424.21	-503447	-490462	-489710	-482460	-478568
	3424.23	-503304	-490336	-489614	-482438	-478525
	3424.26	-503166	-490220	-489509	-482412	-478473
	3424.28	-503034	-490111	-489396	-482382	-478416
	3424.3	-502907	-490009	-489276	-482348	-478354
	3424.32	-502786	-489913	-489150	-482311	-478291
	3424.35	-502671	-489821	-489019	-482270	-478227
	3424.37	-502561	-489733	-488885	-482226	-478166
	3424.39	-502457	-489647	-488749	-482178	-478111
	3424.41	-502357	-489562	-488612	-482127	-478063
	3424.44	-502260	-489480	-488473	-482074	-478024
	3424.46	-502166	-489399	-488335	-482018	-477995
	3424.48	-502070	-489319	-488196	-481961	-477977
	3424.5	-501972	-489241	-488057	-481902	-477968
	3424.53	-501869	-489164	-487918	-481842	-477969
	3424.55	-501759	-489089	-487780	-481782	-477977
	3424.57	-501639	-489017	-487642	-481721	-477992
	3424.59	-501508	-488946	-487506	-481662	-478010
	3424.62	-501364	-488877	-487371	-481604	-478032
	3424.64	-501208	-488811	-487240	-481550	-478055
	3424.66	-501040	-488746	-487113	-481499	-478078
	3424.68	-500860	-488683	-486991	-481454	-478101
	3424.71	-500670	-488623	-486876	-481416	-478123
	3424.73	-500473	-488563	-486768	-481386	-478144
	3424.75	-500270	-488506	-486668	-481367	-478166
	3424.77	-500065	-488450	-486577	-481359	-478190
	3424.8	-499860	-488395	-486493	-481363	-478215
	3424.82	-499658	-488341	-486417	-481379	-478245
	3424.84	-499461	-488288	-486348	-481407	-478278
	3424.86	-499270	-488236	-486284	-481447	-478318
	3424.89	-499086	-488185	-486224	-481497	-478362
	3424.91	-498910	-488134	-486167	-481556	-478412
	3424.93	-498742	-488084	-486113	-481622	-478466
	3424.95	-498583	-488034	-486060	-481692	-478524
	3424.98	-498430	-487984	-486009	-481765	-478582
	3425	-498282	-487935	-485959	-481838	-478640
	3425.02	-498139	-487887	-485911	-481909	-478695
	3425.04	-497998	-487841	-485864	-481977	-478745
	3425.07	-497858	-487798	-485820	-482038	-478788
	3425.09	-497716	-487757	-485778	-482091	-478824
	3425.11	-497570	-487721	-485738	-482136	-478852
	3425.13	-497419	-487691	-485700	-482171	-478872
	3425.16	-497260	-487665	-485664	-482196	-478886
	3425.18	-497092	-487645	-485631	-482209	-478894
	3425.2	-496914	-487631	-485598	-482212	-478900
	3425.22	-496725	-487621	-485568	-482204	-478906
	3425.25	-496525	-487614	-485540	-482185	-478915
	3425.27	-496315	-487608	-485514	-482157	-478929
	3425.29	-496096	-487600	-485491	-482121	-478950
	3425.31	-495870	-487589	-485472	-482078	-478981
	3425.34	-495636	-487573	-485458	-482029	-479021
	3425.36	-495399	-487549	-485449	-481975	-479071
	3425.38	-495160	-487515	-485446	-481919	-479130
	3425.4	-494920	-487471	-485448	-481862	-479196
	3425.43	-494681	-487416	-485456	-481805	-479268
	3425.45	-494446	-487350	-485469	-481752	-479343
	3425.47	-494214	-487273	-485486	-481702	-479418
	3425.49	-493988	-487186	-485505	-481657	-479492
	3425.52	-493769	-487090	-485525	-481618	-479562
	3425.54	-493555	-486986	-485545	-481586	-479626
	3425.56	-493349	-486876	-485562	-481560	-479683
	3425.58	-493149	-486761	-485576	-481541	-479731
	3425.61	-492957	-486643	-485585	-481526	-479771
	3425.63	-492770	-486524	-485590	-481516	-479802
	3425.65	-492590	-486405	-485589	-481507	-479824
	3425.67	-492415	-486289	-485583	-481499	-479838
	3425.69	-492244	-486177	-485571	-481491	-479845
	3425.72	-492077	-486071	-485554	-481479	-479846
	3425.74	-491913	-485973	-485533	-481464	-479841
	3425.76	-491751	-485885	-485507	-481443	-479833
	3425.78	-491590	-485807	-485478	-481417	-479822
	3425.81	-491430	-485740	-485445	-481384	-479810
	3425.83	-491271	-485684	-485409	-481346	-479798
	3425.85	-491112	-485639	-485371	-481301	-479788
	3425.87	-490952	-485604	-485331	-481251	-479781
	3425.9	-490793	-485576	-485289	-481195	-479778
	3425.92	-490634	-485554	-485245	-481136	-479781
	3425.94	-490474	-485536	-485198	-481072	-479789
	3425.96	-490316	-485519	-485150	-481006	-479804
	3425.99	-490157	-485501	-485098	-480940	-479826
	3426.01	-489999	-485479	-485042	-480873	-479857
	3426.03	-489840	-485451	-484981	-480808	-479895
	3426.05	-489680	-485415	-484914	-480747	-479942
	3426.08	-489517	-485368	-484839	-480691	-479997
	3426.1	-489352	-485311	-484756	-480640	-480059
	3426.12	-489182	-485242	-484664	-480597	-480128
	3426.14	-489008	-485161	-484562	-480561	-480203
	3426.17	-488827	-485069	-484450	-480532	-480283
	3426.19	-488641	-484966	-484328	-480510	-480367
	3426.21	-488449	-484853	-484197	-480494	-480453
	3426.23	-488252	-484731	-484057	-480481	-480539
	3426.26	-488052	-484603	-483909	-480471	-480625
	3426.28	-487848	-484469	-483757	-480461	-480710
	3426.3	-487645	-484330	-483600	-480450	-480791
	3426.32	-487442	-484189	-483442	-480436	-480869
	3426.35	-487242	-484046	-483284	-480418	-480942
	3426.37	-487046	-483903	-483128	-480395	-481010
	3426.39	-486855	-483759	-482977	-480368	-481072
	3426.41	-486669	-483617	-482832	-480336	-481128
	3426.44	-486489	-483475	-482695	-480302	-481176
	3426.46	-486313	-483336	-482569	-480265	-481216
	3426.48	-486140	-483199	-482454	-480228	-481246
	3426.5	-485970	-483065	-482352	-480193	-481267
	3426.53	-485799	-482934	-482263	-480160	-481276
	3426.55	-485627	-482806	-482188	-480133	-481275
	3426.57	-485452	-482681	-482126	-480111	-481261
	3426.59	-485272	-482559	-482078	-480097	-481236
	3426.62	-485086	-482441	-482041	-480092	-481201
	3426.64	-484893	-482326	-482014	-480096	-481156
	3426.66	-484693	-482214	-481994	-480109	-481104
	3426.68	-484486	-482106	-481978	-480131	-481046
	3426.71	-484271	-482001	-481964	-480163	-480986
	3426.73	-484050	-481900	-481949	-480203	-480925
	3426.75	-483822	-481802	-481928	-480250	-480866
	3426.77	-483588	-481707	-481900	-480303	-480812
	3426.8	-483350	-481616	-481862	-480362	-480765
	3426.82	-483107	-481528	-481812	-480423	-480727
	3426.84	-482860	-481443	-481749	-480485	-480698
	3426.86	-482610	-481360	-481672	-480546	-480681
	3426.89	-482358	-481280	-481581	-480604	-480675
	3426.91	-482104	-481202	-481477	-480658	-480679
	3426.93	-481848	-481125	-481362	-480705	-480693
	3426.95	-481591	-481049	-481236	-480744	-480716
	3426.98	-481333	-480973	-481102	-480776	-480746
	3427	-481074	-480895	-480961	-480799	-480779
	3427.02	-480815	-480815	-480815	-480815	-480815
	3427.04	-480554	-480731	-480668	-480825	-480851
	3427.07	-480292	-480642	-480519	-480830	-480883
	3427.09	-480030	-480547	-480370	-480831	-480910
	3427.11	-479766	-480446	-480224	-480831	-480930
	3427.13	-479501	-480338	-480080	-480831	-480942
	3427.16	-479236	-480222	-479939	-480831	-480944
	3427.18	-478969	-480100	-479802	-480831	-480936
	3427.2	-478703	-479973	-479669	-480831	-480920
	3427.22	-478436	-479841	-479540	-480829	-480894
	3427.25	-478170	-479706	-479415	-480825	-480861
	3427.27	-477905	-479569	-479295	-480816	-480822
	3427.29	-477641	-479432	-479178	-480801	-480778
	3427.31	-477378	-479296	-479064	-480779	-480730
	3427.34	-477118	-479161	-478954	-480749	-480679
	3427.36	-476861	-479029	-478846	-480711	-480626
	3427.38	-476606	-478898	-478741	-480667	-480573
	3427.4	-476354	-478769	-478638	-480617	-480519
	3427.43	-476106	-478641	-478538	-480564	-480465
	3427.45	-475862	-478513	-478439	-480512	-480413
	3427.47	-475622	-478386	-478342	-480462	-480363
	3427.49	-475386	-478258	-478245	-480418	-480318
	3427.52	-475153	-478130	-478150	-480381	-480278
	3427.54	-474924	-478003	-478054	-480353	-480245
	3427.56	-474698	-477877	-477958	-480334	-480222
	3427.58	-474475	-477754	-477860	-480323	-480210
	3427.61	-474254	-477634	-477759	-480320	-480210
	3427.63	-474034	-477520	-477656	-480321	-480222
	3427.65	-473815	-477413	-477549	-480324	-480249
	3427.67	-473595	-477312	-477437	-480326	-480288
	3427.69	-473374	-477218	-477321	-480322	-480341
	3427.72	-473150	-477130	-477200	-480310	-480404
	3427.74	-472923	-477048	-477074	-480288	-480477
	3427.76	-472692	-476970	-476945	-480252	-480558
	3427.78	-472456	-476895	-476812	-480202	-480645
	3427.81	-472215	-476820	-476677	-480136	-480735
	3427.83	-471968	-476744	-476541	-480056	-480825
	3427.85	-471717	-476666	-476408	-479961	-480915
	3427.87	-471460	-476584	-476277	-479855	-481001
	3427.9	-471198	-476500	-476152	-479737	-481082
	3427.92	-470932	-476412	-476035	-479612	-481157
	3427.94	-470662	-476321	-475926	-479482	-481225
	3427.96	-470389	-476230	-475827	-479349	-481285
	3427.99	-470112	-476138	-475738	-479218	-481338
	3428.01	-469832	-476047	-475659	-479090	-481385
	3428.03	-469547	-475959	-475588	-478968	-481427
	3428.05	-469259	-475875	-475525	-478854	-481464
	3428.08	-468965	-475794	-475468	-478749	-481497
	3428.1	-468666	-475718	-475415	-478654	-481529
	3428.12	-468361	-475645	-475363	-478570	-481560
	3428.14	-468048	-475575	-475313	-478495	-481589
	3428.17	-467728	-475506	-475262	-478430	-481618
	3428.19	-467400	-475437	-475211	-478374	-481645
	3428.21	-467062	-475366	-475158	-478324	-481669
	3428.23	-466715	-475291	-475105	-478281	-481690
	3428.26	-466358	-475211	-475052	-478242	-481706
	3428.28	-465990	-475126	-475000	-478206	-481715
	3428.3	-465612	-475034	-474948	-478174	-481717
	3428.32	-465222	-474935	-474899	-478144	-481711
	3428.35	-464822	-474831	-474851	-478117	-481696
	3428.37	-464411	-474723	-474804	-478094	-481672
	3428.39	-463991	-474610	-474758	-478073	-481641
	3428.41	-463562	-474496	-474712	-478057	-481602
	3428.44	-463127	-474381	-474664	-478044	-481559
	3428.46	-462687	-474267	-474613	-478036	-481513
	3428.48	-462244	-474154	-474558	-478033	-481466
	3428.5	-461802	-474043	-474496	-478034	-481420
	3428.53	-461364	-473934	-474427	-478038	-481377
	3428.55	-460931	-473828	-474350	-478046	-481339
	3428.57	-460508	-473724	-474264	-478055	-481308
	3428.59	-460097	-473621	-474168	-478065	-481284
	3428.62	-459700	-473517	-474062	-478075	-481267
	3428.64	-459319	-473413	-473947	-478083	-481258
	3428.66	-458955	-473307	-473823	-478089	-481255
	3428.68	-458608	-473197	-473691	-478091	-481258
	3428.71	-458278	-473084	-473552	-478089	-481265
	3428.73	-457963	-472966	-473407	-478083	-481274
	3428.75	-457662	-472845	-473258	-478071	-481284
	3428.77	-457372	-472719	-473105	-478054	-481293
	3428.8	-457090	-472589	-472952	-478032	-481300
	3428.82	-456813	-472456	-472799	-478005	-481306
	3428.84	-456538	-472320	-472648	-477974	-481308
	3428.86	-456262	-472181	-472500	-477939	-481308
	3428.89	-455984	-472041	-472357	-477901	-481306
	3428.91	-455700	-471899	-472219	-477861	-481302
	3428.93	-455410	-471756	-472086	-477820	-481297
	3428.95	-455113	-471610	-471961	-477777	-481293
	3428.98	-454808	-471464	-471842	-477734	-481289
	3429	-454497	-471315	-471729	-477691	-481286
	3429.02	-454178	-471165	-471624	-477649	-481285
	3429.04	-453854	-471013	-471524	-477606	-481285
	3429.07	-453525	-470860	-471431	-477564	-481286
	3429.09	-453191	-470705	-471343	-477522	-481289
	3429.11	-452855	-470550	-471260	-477479	-481292
	3429.13	-452516	-470394	-471181	-477435	-481295
	3429.16	-452175	-470240	-471104	-477389	-481297
	3429.18	-451833	-470087	-471029	-477341	-481299
	3429.2	-451491	-469936	-470955	-477289	-481299
	3429.22	-451147	-469788	-470878	-477233	-481298
	3429.25	-450801	-469645	-470798	-477172	-481294
	3429.27	-450455	-469505	-470714	-477106	-481288
	3429.29	-450107	-469369	-470624	-477035	-481280
	3429.31	-449757	-469237	-470528	-476959	-481270
	3429.34	-449405	-469110	-470425	-476880	-481257
	3429.36	-449052	-468985	-470316	-476798	-481241
	3429.38	-448698	-468863	-470202	-476715	-481223
	3429.4	-448344	-468743	-470083	-476633	-481203
	3429.43	-447992	-468625	-469961	-476555	-481179
	3429.45	-447642	-468507	-469836	-476480	-481154
	3429.47	-447295	-468391	-469711	-476412	-481126
	3429.49	-446953	-468276	-469585	-476350	-481096
	3429.52	-446615	-468161	-469460	-476296	-481064
	3429.54	-446283	-468047	-469337	-476250	-481031
	3429.56	-445955	-467934	-469215	-476210	-480995
	3429.58	-445630	-467821	-469095	-476177	-480958
	3429.61	-445308	-467709	-468977	-476149	-480919
	3429.63	-444988	-467596	-468860	-476123	-480877
	3429.65	-444666	-467482	-468745	-476100	-480834
	3429.67	-444343	-467367	-468630	-476079	-480790
	3429.69	-444017	-467250	-468516	-476057	-480744
	3429.72	-443687	-467130	-468400	-476035	-480699
	3429.74	-443354	-467008	-468283	-476013	-480655
	3429.76	-443016	-466883	-468164	-475991	-480614
	3429.78	-442675	-466754	-468040	-475971	-480578
	3429.81	-442333	-466623	-467910	-475953	-480548
	3429.83	-441989	-466490	-467774	-475939	-480526
	3429.85	-441645	-466355	-467630	-475930	-480513
	3429.87	-441302	-466220	-467478	-475927	-480509
	3429.9	-440961	-466085	-467317	-475931	-480515
	3429.92	-440623	-465951	-467147	-475941	-480530
	3429.94	-440288	-465820	-466969	-475958	-480553
	3429.96	-439954	-465692	-466783	-475981	-480581
	3429.99	-439622	-465569	-466593	-476008	-480613
	3430.01	-439290	-465449	-466399	-476038	-480646
	3430.03	-438956	-465334	-466203	-476068	-480679
	3430.05	-438619	-465222	-466008	-476097	-480708
	3430.08	-438277	-465113	-465816	-476121	-480732
	3430.1	-437928	-465006	-465628	-476139	-480750
	3430.12	-437571	-464898	-465447	-476150	-480763
	3430.14	-437205	-464788	-465273	-476152	-480769
	3430.17	-436830	-464673	-465107	-476144	-480769
	3430.19	-436446	-464553	-464949	-476128	-480766
	3430.21	-436053	-464424	-464799	-476102	-480760
	3430.23	-435652	-464285	-464655	-476069	-480753
	3430.26	-435245	-464134	-464517	-476028	-480746
	3430.28	-434832	-463969	-464382	-475980	-480741
	3430.3	-434415	-463791	-464250	-475927	-480740
	3430.32	-433996	-463598	-464117	-475868	-480742
	3430.35	-433577	-463390	-463983	-475806	-480748
	3430.37	-433158	-463168	-463845	-475741	-480759
	3430.39	-432740	-462934	-463702	-475673	-480774
	3430.41	-432326	-462688	-463552	-475604	-480792
	3430.44	-431915	-462432	-463395	-475534	-480812
	3430.46	-431509	-462167	-463231	-475466	-480835
	3430.48	-431108	-461896	-463059	-475400	-480858
	3430.5	-430712	-461620	-462879	-475339	-480882
	3430.53	-430321	-461341	-462694	-475284	-480905
	3430.55	-429935	-461059	-462503	-475236	-480926
	3430.57	-429553	-460776	-462309	-475197	-480946
	3430.59	-429175	-460493	-462112	-475166	-480963
	3430.62	-428800	-460208	-461914	-475145	-480978
	3430.64	-428427	-459924	-461717	-475131	-480990
	3430.66	-428054	-459638	-461522	-475123	-480999
	3430.68	-427681	-459351	-461331	-475120	-481006
	3430.71	-427305	-459062	-461143	-475118	-481010
	3430.73	-426926	-458772	-460961	-475115	-481011
	3430.75	-426542	-458478	-460784	-475107	-481009
	3430.77	-426152	-458183	-460614	-475092	-481004
	3430.8	-425755	-457885	-460449	-475067	-480995
	3430.82	-425350	-457585	-460291	-475032	-480981
	3430.84	-424938	-457285	-460139	-474985	-480962
	3430.86	-424518	-456985	-459991	-474926	-480937
	3430.89	-424090	-456688	-459847	-474855	-480904
	3430.91	-423654	-456394	-459706	-474774	-480864
	3430.93	-423213	-456105	-459567	-474684	-480815
	3430.95	-422765	-455822	-459428	-474588	-480757
	3430.98	-422312	-455546	-459288	-474486	-480690
	3431	-421856	-455277	-459146	-474381	-480614
	3431.02	-421397	-455016	-459001	-474274	-480530
	3431.04	-420935	-454762	-458852	-474167	-480440
	3431.07	-420472	-454514	-458697	-474061	-480345
	3431.09	-420008	-454271	-458536	-473956	-480247
	3431.11	-419542	-454033	-458368	-473853	-480149
	3431.13	-419073	-453798	-458193	-473754	-480052
	3431.16	-418603	-453565	-458009	-473658	-479959
	3431.18	-418128	-453334	-457816	-473566	-479873
	3431.2	-417648	-453102	-457613	-473480	-479794
	3431.22	-417162	-452870	-457400	-473399	-479725
	3431.25	-416669	-452637	-457177	-473325	-479665
	3431.27	-416168	-452402	-456945	-473257	-479616
	3431.29	-415658	-452166	-456703	-473197	-479576
	3431.31	-415140	-451929	-456453	-473143	-479546
	3431.34	-414614	-451689	-456195	-473095	-479523
	3431.36	-414080	-451447	-455933	-473053	-479507
	3431.38	-413541	-451202	-455667	-473015	-479496
	3431.4	-412996	-450955	-455399	-472981	-479488
	3431.43	-412449	-450704	-455132	-472947	-479480
	3431.45	-411899	-450450	-454866	-472914	-479473
	3431.47	-411348	-450191	-454603	-472879	-479463
	3431.49	-410797	-449927	-454344	-472841	-479449
	3431.52	-410247	-449658	-454090	-472798	-479432
	3431.54	-409697	-449383	-453840	-472749	-479410
	3431.56	-409148	-449102	-453596	-472694	-479384
	3431.58	-408598	-448816	-453356	-472630	-479353
	3431.61	-408046	-448526	-453121	-472559	-479318
	3431.63	-407493	-448231	-452889	-472479	-479281
	3431.65	-406936	-447934	-452660	-472390	-479242
	3431.67	-406374	-447635	-452435	-472293	-479203
	3431.69	-405808	-447335	-452212	-472188	-479165
	3431.72	-405237	-447034	-451993	-472076	-479128
	3431.74	-404663	-446733	-451778	-471957	-479094
	3431.76	-404086	-446434	-451567	-471833	-479063
	3431.78	-403509	-446134	-451360	-471704	-479035
	3431.81	-402933	-445836	-451158	-471572	-479012
	3431.83	-402362	-445539	-450962	-471439	-478991
	3431.85	-401798	-445244	-450770	-471305	-478974
	3431.87	-401243	-444950	-450583	-471172	-478960
	3431.9	-400699	-444660	-450399	-471041	-478947
	3431.92	-400167	-444372	-450216	-470914	-478937
	3431.94	-399647	-444090	-450033	-470791	-478927
	3431.96	-399139	-443812	-449847	-470673	-478918
	3431.99	-398641	-443541	-449657	-470562	-478909
	3432.01	-398150	-443277	-449459	-470458	-478901
	3432.03	-397665	-443019	-449252	-470362	-478894
	3432.05	-397183	-442769	-449035	-470274	-478888
	3432.08	-396702	-442527	-448806	-470195	-478882
	3432.1	-396219	-442292	-448565	-470125	-478877
	3432.12	-395733	-442064	-448312	-470064	-478873
	3432.14	-395243	-441842	-448047	-470010	-478868
	3432.17	-394748	-441628	-447770	-469964	-478863
	3432.19	-394249	-441419	-447484	-469924	-478856
	3432.21	-393747	-441216	-447188	-469890	-478846
	3432.23	-393241	-441018	-446886	-469859	-478834
	3432.26	-392734	-440825	-446577	-469832	-478818
	3432.28	-392227	-440636	-446263	-469807	-478798
	3432.3	-391721	-440451	-445946	-469784	-478774
	3432.32	-391218	-440267	-445627	-469762	-478746
	3432.35	-390717	-440085	-445308	-469741	-478715
	3432.37	-390220	-439903	-444990	-469721	-478681
	3432.39	-389728	-439720	-444673	-469702	-478645
	3432.41	-389240	-439535	-444360	-469685	-478607
	3432.44	-388756	-439347	-444051	-469670	-478570
	3432.46	-388277	-439156	-443746	-469657	-478533
	3432.48	-387802	-438962	-443447	-469646	-478497
	3432.5	-387330	-438765	-443153	-469636	-478462
	3432.53	-386861	-438563	-442865	-469626	-478429
	3432.55	-386393	-438359	-442580	-469613	-478397
	3432.57	-385926	-438151	-442300	-469597	-478366
	3432.59	-385458	-437941	-442022	-469575	-478334
	3432.62	-384989	-437729	-441747	-469544	-478302
	3432.64	-384518	-437515	-441473	-469504	-478268
	3432.66	-384045	-437301	-441199	-469452	-478231
	3432.68	-383567	-437086	-440927	-469389	-478192
	3432.71	-383087	-436872	-440654	-469314	-478150
	3432.73	-382603	-436659	-440383	-469228	-478106
	3432.75	-382116	-436449	-440113	-469134	-478059
	3432.77	-381627	-436242	-439846	-469032	-478010
	3432.8	-381137	-436040	-439583	-468926	-477961
	3432.82	-380648	-435843	-439324	-468817	-477912
	3432.84	-380161	-435652	-439071	-468708	-477864
	3432.86	-379679	-435467	-438826	-468601	-477817
	3432.89	-379202	-435288	-438588	-468497	-477771
	3432.91	-378733	-435114	-438359	-468398	-477725
	3432.93	-378273	-434945	-438137	-468304	-477680
	3432.95	-377824	-434779	-437923	-468215	-477634
	3432.98	-377386	-434613	-437715	-468132	-477588
	3433	-376961	-434446	-437512	-468055	-477539
	3433.02	-376549	-434275	-437312	-467984	-477488
	3433.04	-376150	-434099	-437114	-467918	-477435
	3433.07	-375762	-433915	-436916	-467858	-477380
	3433.09	-375387	-433722	-436717	-467802	-477323
	3433.11	-375021	-433521	-436517	-467751	-477266
	3433.13	-374666	-433311	-436315	-467704	-477210
	3433.16	-374318	-433095	-436112	-467661	-477156
	3433.18	-373976	-432874	-435908	-467620	-477107
	3433.2	-373639	-432650	-435706	-467582	-477062
	3433.22	-373306	-432428	-435505	-467545	-477025
	3433.25	-372976	-432209	-435308	-467509	-476995
	3433.27	-372647	-431997	-435116	-467473	-476974
	3433.29	-372319	-431795	-434930	-467436	-476961
	3433.31	-371991	-431603	-434750	-467397	-476957
	3433.34	-371664	-431422	-434576	-467357	-476961
	3433.36	-371337	-431253	-434409	-467315	-476972
	3433.38	-371013	-431095	-434248	-467270	-476989
	3433.4	-370691	-430945	-434093	-467223	-477011
	3433.43	-370373	-430803	-433942	-467173	-477037
	3433.45	-370059	-430666	-433797	-467121	-477066
	3433.47	-369752	-430532	-433655	-467066	-477096
	3433.49	-369452	-430400	-433518	-467009	-477126
	3433.52	-369160	-430268	-433385	-466948	-477154
	3433.54	-368877	-430135	-433255	-466885	-477180
	3433.56	-368603	-430001	-433130	-466818	-477202
	3433.58	-368339	-429865	-433010	-466748	-477219
	3433.61	-368086	-429728	-432894	-466674	-477228
	3433.63	-367843	-429589	-432784	-466596	-477229
	3433.65	-367610	-429449	-432679	-466515	-477222
	3433.67	-367388	-429308	-432581	-466430	-477204
	3433.69	-367177	-429165	-432489	-466342	-477177
	3433.72	-366977	-429022	-432404	-466252	-477142
	3433.74	-366788	-428878	-432325	-466161	-477100
	3433.76	-366610	-428734	-432253	-466070	-477053
	3433.78	-366442	-428589	-432186	-465981	-477004
	3433.81	-366284	-428444	-432125	-465895	-476956
	3433.83	-366137	-428300	-432069	-465814	-476911
	3433.85	-366000	-428158	-432017	-465741	-476873
	3433.87	-365872	-428019	-431968	-465677	-476843
	3433.9	-365753	-427884	-431924	-465623	-476823
	3433.92	-365642	-427754	-431884	-465581	-476813
	3433.94	-365539	-427631	-431848	-465551	-476813
	3433.96	-365444	-427516	-431818	-465532	-476822
	3433.99	-365356	-427410	-431795	-465524	-476838
	3434.01	-365274	-427314	-431780	-465524	-476860
	3434.03	-365198	-427228	-431774	-465531	-476886
	3434.05	-365126	-427153	-431779	-465541	-476914
	3434.08	-365059	-427088	-431795	-465551	-476943
	3434.1	-364995	-427034	-431825	-465557	-476971
	3434.12	-364934	-426990	-431867	-465556	-476997
	3434.14	-364875	-426956	-431922	-465545	-477022
	3434.17	-364818	-426932	-431988	-465522	-477044
	3434.19	-364762	-426915	-432065	-465486	-477063
	3434.21	-364709	-426907	-432151	-465437	-477079
	3434.23	-364657	-426906	-432243	-465375	-477091
	3434.26	-364610	-426913	-432338	-465303	-477100
	3434.28	-364568	-426926	-432436	-465221	-477106
	3434.3	-364533	-426945	-432532	-465134	-477107
	3434.32	-364507	-426970	-432626	-465044	-477104
	3434.35	-364492	-427000	-432716	-464953	-477097
	3434.37	-364492	-427035	-432800	-464865	-477086
	3434.39	-364507	-427075	-432878	-464783	-477071
	3434.41	-364540	-427120	-432949	-464708	-477053
	3434.44	-364593	-427169	-433013	-464644	-477031
	3434.46	-364666	-427224	-433071	-464591	-477006
	3434.48	-364760	-427283	-433124	-464551	-476980
	3434.5	-364876	-427349	-433172	-464527	-476953
	3434.53	-365013	-427421	-433216	-464518	-476925
	3434.55	-365171	-427499	-433258	-464527	-476898
	3434.57	-365348	-427585	-433299	-464553	-476872
	3434.59	-365543	-427679	-433341	-464597	-476848
	3434.62	-365756	-427780	-433385	-464659	-476827
	3434.64	-365983	-427888	-433434	-464737	-476808
	3434.66	-366223	-428003	-433490	-464829	-476793
	3434.68	-366476	-428123	-433553	-464935	-476782
	3434.71	-366739	-428249	-433627	-465050	-476775
	3434.73	-367012	-428378	-433711	-465172	-476772
	3434.75	-367294	-428511	-433809	-465297	-476773
	3434.77	-367586	-428645	-433920	-465423	-476779
	3434.8	-367887	-428781	-434044	-465546	-476789
	3434.82	-368199	-428919	-434182	-465664	-476804
	3434.84	-368524	-429058	-434333	-465776	-476824
	3434.86	-368863	-429201	-434495	-465880	-476849
	3434.89	-369217	-429348	-434667	-465977	-476878
	3434.91	-369589	-429501	-434847	-466066	-476911
	3434.93	-369980	-429662	-435032	-466150	-476949
	3434.95	-370391	-429834	-435220	-466228	-476991
	3434.98	-370824	-430018	-435411	-466303	-477037
	3435	-371277	-430216	-435602	-466377	-477087
	3435.02	-371752	-430430	-435793	-466450	-477141
	3435.04	-372248	-430661	-435985	-466524	-477198
	3435.07	-372762	-430911	-436178	-466599	-477260
	3435.09	-373295	-431179	-436374	-466674	-477324
	3435.11	-373843	-431466	-436574	-466751	-477391
	3435.13	-374407	-431771	-436781	-466828	-477458
	3435.16	-374984	-432092	-436996	-466905	-477526
	3435.18	-375574	-432429	-437222	-466980	-477592
	3435.2	-376176	-432781	-437459	-467053	-477654
	3435.22	-376790	-433145	-437708	-467124	-477710
	3435.25	-377417	-433521	-437969	-467193	-477759
	3435.27	-378056	-433908	-438243	-467259	-477797
	3435.29	-378711	-434306	-438528	-467324	-477826
	3435.31	-379382	-434713	-438822	-467386	-477843
	3435.34	-380070	-435129	-439124	-467447	-477850
	3435.36	-380777	-435555	-439432	-467508	-477848
	3435.38	-381505	-435990	-439744	-467568	-477840
	3435.4	-382255	-436434	-440060	-467628	-477828
	3435.43	-383026	-436886	-440376	-467686	-477817
	3435.45	-383821	-437346	-440694	-467745	-477809
	3435.47	-384638	-437812	-441012	-467802	-477809
	3435.49	-385478	-438284	-441331	-467858	-477819
	3435.52	-386339	-438760	-441651	-467913	-477840
	3435.54	-387222	-439239	-441974	-467967	-477874
	3435.56	-388124	-439720	-442300	-468021	-477921
	3435.58	-389046	-440203	-442630	-468077	-477978
	3435.61	-389986	-440688	-442967	-468134	-478044
	3435.63	-390944	-441173	-443311	-468195	-478115
	3435.65	-391919	-441659	-443664	-468261	-478190
	3435.67	-392912	-442146	-444025	-468333	-478264
	3435.69	-393922	-442636	-444395	-468413	-478336
	3435.72	-394949	-443128	-444774	-468503	-478404
	3435.74	-395995	-443624	-445161	-468603	-478467
	3435.76	-397060	-444124	-445555	-468714	-478524
	3435.78	-398144	-444630	-445956	-468837	-478576
	3435.81	-399247	-445141	-446360	-468972	-478624
	3435.83	-400371	-445659	-446768	-469120	-478671
	3435.85	-401515	-446185	-447178	-469281	-478718
	3435.87	-402678	-446719	-447590	-469454	-478766
	3435.9	-403861	-447264	-448003	-469638	-478818
	3435.92	-405062	-447819	-448418	-469833	-478873
	3435.94	-406280	-448385	-448835	-470037	-478934
	3435.96	-407515	-448965	-449257	-470248	-479000
	3435.99	-408764	-449557	-449684	-470464	-479070
	3436.01	-410026	-450163	-450120	-470683	-479143
	3436.03	-411300	-450783	-450565	-470901	-479219
	3436.05	-412584	-451416	-451021	-471116	-479296
	3436.08	-413877	-452061	-451491	-471326	-479372
	3436.1	-415179	-452718	-451974	-471529	-479446
	3436.12	-416487	-453384	-452470	-471722	-479518
	3436.14	-417801	-454057	-452980	-471904	-479585
	3436.17	-419119	-454736	-453501	-472075	-479648
	3436.19	-420442	-455418	-454033	-472235	-479705
	3436.21	-421767	-456100	-454572	-472384	-479755
	3436.23	-423094	-456782	-455117	-472523	-479799
	3436.26	-424424	-457460	-455665	-472654	-479835
	3436.28	-425754	-458133	-456214	-472779	-479863
	3436.3	-427086	-458801	-456762	-472900	-479884
	3436.32	-428420	-459462	-457306	-473020	-479897
	3436.35	-429756	-460116	-457846	-473139	-479904
	3436.37	-431096	-460763	-458380	-473260	-479905
	3436.39	-432439	-461403	-458910	-473383	-479904
	3436.41	-433788	-462038	-459434	-473511	-479902
	3436.44	-435142	-462666	-459955	-473641	-479902
	3436.46	-436504	-463290	-460473	-473775	-479908
	3436.48	-437873	-463910	-460990	-473912	-479923
	3436.5	-439251	-464527	-461508	-474051	-479949
	3436.53	-440636	-465141	-462029	-474191	-479989
	3436.55	-442028	-465754	-462553	-474330	-480045
	3436.57	-443428	-466367	-463081	-474469	-480119
	3436.59	-444835	-466981	-463615	-474607	-480209
	3436.62	-446247	-467596	-464154	-474743	-480315
	3436.64	-447664	-468214	-464697	-474878	-480437
	3436.66	-449086	-468833	-465244	-475012	-480570
	3436.68	-450511	-469455	-465792	-475147	-480713
	3436.71	-451940	-470080	-466341	-475282	-480862
	3436.73	-453372	-470707	-466888	-475421	-481013
	3436.75	-454805	-471335	-467431	-475564	-481162
	3436.77	-456241	-471964	-467968	-475713	-481305
	3436.8	-457677	-472595	-468499	-475868	-481439
	3436.82	-459115	-473225	-469022	-476032	-481560
	3436.84	-460553	-473855	-469536	-476203	-481665
	3436.86	-461991	-474486	-470040	-476383	-481752
	3436.89	-463429	-475117	-470534	-476570	-481820
	3436.91	-464868	-475749	-471019	-476765	-481865
	3436.93	-466308	-476382	-471494	-476965	-481889
	3436.95	-467749	-477018	-471959	-477171	-481891
	3436.98	-469193	-477657	-472415	-477379	-481871
	3437	-470641	-478299	-472863	-477589	-481831
	3437.02	-472093	-478946	-473303	-477798	-481771
	3437.04	-473550	-479598	-473736	-478005	-481695
	3437.07	-475014	-480255	-474164	-478207	-481603
	3437.09	-476483	-480917	-474588	-478403	-481498
	3437.11	-477959	-481582	-475009	-478590	-481384
	3437.13	-479438	-482251	-475429	-478767	-481263
	3437.16	-480921	-482921	-475850	-478932	-481137
	3437.18	-482404	-483592	-476274	-479085	-481010
	3437.2	-483886	-484261	-476701	-479226	-480884
	3437.22	-485364	-484926	-477134	-479355	-480761
	3437.25	-486836	-485587	-477573	-479472	-480642
	3437.27	-488298	-486240	-478018	-479579	-480529
	3437.29	-489750	-486884	-478468	-479678	-480424
	3437.31	-491191	-487518	-478924	-479771	-480327
	3437.34	-492619	-488138	-479383	-479859	-480239
	3437.36	-494035	-488745	-479846	-479946	-480161
	3437.38	-495440	-489337	-480309	-480031	-480093
	3437.4	-496835	-489913	-480773	-480116	-480036
	3437.43	-498221	-490472	-481236	-480202	-479988
	3437.45	-499599	-491014	-481697	-480289	-479951
	3437.47	-500971	-491539	-482155	-480378	-479924
	3437.49	-502337	-492048	-482611	-480468	-479905
	3437.52	-503698	-492541	-483063	-480560	-479894
	3437.54	-505053	-493020	-483511	-480654	-479890
	3437.56	-506401	-493485	-483956	-480751	-479891
	3437.58	-507741	-493938	-484398	-480850	-479895
	3437.61	-509071	-494381	-484836	-480952	-479902
	3437.63	-510390	-494815	-485272	-481059	-479909
	3437.65	-511695	-495243	-485705	-481169	-479915
	3437.67	-512986	-495666	-486136	-481283	-479920
	3437.69	-514260	-496085	-486565	-481401	-479923
	3437.72	-515518	-496501	-486993	-481521	-479925
	3437.74	-516757	-496917	-487420	-481644	-479925
	3437.76	-517980	-497331	-487845	-481768	-479925
	3437.78	-519185	-497746	-488270	-481892	-479925
	3437.81	-520373	-498160	-488693	-482015	-479928
	3437.83	-521546	-498575	-489112	-482136	-479934
	3437.85	-522704	-498989	-489528	-482254	-479945
	3437.87	-523849	-499403	-489939	-482368	-479961
	3437.9	-524982	-499817	-490341	-482479	-479985
	3437.92	-526104	-500230	-490734	-482585	-480016
	3437.94	-527216	-500641	-491116	-482688	-480054
	3437.96	-528320	-501051	-491484	-482786	-480098
	3437.99	-529416	-501460	-491837	-482880	-480148
	3438.01	-530505	-501867	-492175	-482970	-480202
	3438.03	-531587	-502271	-492498	-483056	-480258
	3438.05	-532662	-502673	-492806	-483137	-480316
	3438.08	-533729	-503073	-493100	-483213	-480372
	3438.1	-534788	-503469	-493383	-483284	-480425
	3438.12	-535837	-503861	-493657	-483348	-480475
	3438.14	-536874	-504250	-493924	-483406	-480518
	3438.17	-537897	-504635	-494188	-483456	-480556
	3438.19	-538904	-505015	-494451	-483498	-480587
	3438.21	-539893	-505392	-494715	-483533	-480612
	3438.23	-540861	-505765	-494981	-483560	-480631
	3438.26	-541806	-506135	-495251	-483581	-480644
	3438.28	-542728	-506502	-495524	-483597	-480654
	3438.3	-543625	-506867	-495801	-483609	-480662
	3438.32	-544497	-507231	-496080	-483620	-480668
	3438.35	-545344	-507595	-496361	-483631	-480675
	3438.37	-546165	-507958	-496641	-483644	-480683
	3438.39	-546963	-508321	-496919	-483663	-480694
	3438.41	-547738	-508683	-497193	-483689	-480708
	3438.44	-548491	-509045	-497462	-483723	-480726
	3438.46	-549225	-509406	-497723	-483767	-480747
	3438.48	-549941	-509764	-497977	-483822	-480770
	3438.5	-550641	-510117	-498222	-483888	-480796
	3438.53	-551325	-510465	-498457	-483963	-480823
	3438.55	-551995	-510804	-498682	-484049	-480851
	3438.57	-552652	-511134	-498898	-484142	-480878
	3438.59	-553296	-511453	-499104	-484241	-480904
	3438.62	-553927	-511757	-499302	-484343	-480929
	3438.64	-554545	-512047	-499492	-484447	-480951
	3438.66	-555148	-512321	-499675	-484551	-480969
	3438.68	-555735	-512578	-499851	-484651	-480982
	3438.71	-556306	-512817	-500022	-484746	-480990
	3438.73	-556857	-513039	-500188	-484836	-480991
	3438.75	-557389	-513243	-500350	-484919	-480983
	3438.77	-557900	-513429	-500508	-484995	-480966
	3438.8	-558389	-513599	-500662	-485065	-480939
	3438.82	-558855	-513752	-500812	-485128	-480902
	3438.84	-559299	-513892	-500958	-485188	-480855
	3438.86	-559720	-514017	-501101	-485243	-480798
	3438.89	-560119	-514131	-501240	-485298	-480733
	3438.91	-560498	-514234	-501375	-485352	-480663
	3438.93	-560857	-514328	-501506	-485408	-480588
	3438.95	-561199	-514414	-501634	-485466	-480513
	3438.98	-561525	-514493	-501759	-485527	-480438
	3439	-561836	-514567	-501882	-485592	-480368
	3439.02	-562134	-514636	-502004	-485660	-480303
	3439.04	-562422	-514702	-502124	-485730	-480245
	3439.07	-562699	-514766	-502243	-485800	-480196
	3439.09	-562968	-514827	-502363	-485871	-480156
	3439.11	-563227	-514889	-502483	-485939	-480125
	3439.13	-563479	-514950	-502604	-486004	-480102
	3439.16	-563722	-515013	-502725	-486063	-480086
	3439.18	-563957	-515078	-502846	-486115	-480076
	3439.2	-564181	-515146	-502967	-486158	-480070
	3439.22	-564394	-515218	-503088	-486191	-480067
	3439.25	-564595	-515293	-503207	-486214	-480065
	3439.27	-564781	-515372	-503324	-486224	-480063
	3439.29	-564952	-515455	-503439	-486221	-480060
	3439.31	-565105	-515540	-503550	-486206	-480057
	3439.34	-565238	-515627	-503657	-486176	-480052
	3439.36	-565352	-515714	-503760	-486132	-480048
	3439.38	-565443	-515800	-503858	-486074	-480044
	3439.4	-565513	-515882	-503950	-486003	-480042
	3439.43	-565559	-515960	-504036	-485919	-480043
	3439.45	-565581	-516031	-504117	-485825	-480048
	3439.47	-565581	-516093	-504192	-485721	-480057
	3439.49	-565558	-516146	-504260	-485610	-480071
	3439.52	-565514	-516187	-504322	-485495	-480090
	3439.54	-565451	-516215	-504376	-485378	-480114
	3439.56	-565369	-516230	-504424	-485264	-480141
	3439.58	-565270	-516231	-504462	-485153	-480172
	3439.61	-565158	-516216	-504492	-485049	-480206
	3439.63	-565033	-516186	-504511	-484954	-480241
	3439.65	-564898	-516141	-504519	-484870	-480278
	3439.67	-564754	-516082	-504515	-484796	-480317
	3439.69	-564602	-516009	-504497	-484734	-480356
	3439.72	-564443	-515923	-504465	-484683	-480395
	3439.74	-564277	-515826	-504418	-484644	-480436
	3439.76	-564104	-515718	-504356	-484614	-480478
	3439.78	-563922	-515602	-504280	-484593	-480520
	3439.81	-563731	-515477	-504190	-484579	-480564
	3439.83	-563529	-515345	-504088	-484572	-480608
	3439.85	-563314	-515207	-503975	-484570	-480654
	3439.87	-563084	-515062	-503853	-484571	-480701
	3439.9	-562839	-514912	-503725	-484575	-480748
	3439.92	-562578	-514757	-503592	-484580	-480795
	3439.94	-562299	-514595	-503455	-484586	-480843
	3439.96	-562003	-514428	-503318	-484591	-480891
	3439.99	-561690	-514255	-503179	-484596	-480938
	3440.01	-561360	-514077	-503040	-484598	-480984
	3440.03	-561016	-513893	-502900	-484598	-481030
	3440.05	-560658	-513706	-502759	-484594	-481075
	3440.08	-560287	-513515	-502615	-484588	-481119
	3440.1	-559905	-513321	-502467	-484578	-481162
	3440.12	-559513	-513126	-502314	-484563	-481204
	3440.14	-559111	-512931	-502154	-484545	-481245
	3440.17	-558701	-512735	-501987	-484522	-481286
	3440.19	-558282	-512539	-501813	-484494	-481325
	3440.21	-557854	-512344	-501631	-484463	-481364
	3440.23	-557417	-512148	-501443	-484426	-481403
	3440.26	-556971	-511953	-501249	-484386	-481440
	3440.28	-556514	-511756	-501050	-484341	-481477
	3440.3	-556047	-511556	-500849	-484291	-481512
	3440.32	-555568	-511353	-500647	-484238	-481546
	3440.35	-555079	-511145	-500445	-484179	-481579
	3440.37	-554580	-510930	-500245	-484116	-481609
	3440.39	-554071	-510707	-500046	-484049	-481637
	3440.41	-553552	-510475	-499849	-483976	-481663
	3440.44	-553026	-510233	-499655	-483899	-481685
	3440.46	-552494	-509981	-499463	-483818	-481703
	3440.48	-551956	-509718	-499274	-483732	-481717
	3440.5	-551412	-509443	-499087	-483643	-481725
	3440.53	-550865	-509159	-498903	-483550	-481728
	3440.55	-550312	-508864	-498722	-483455	-481726
	3440.57	-549755	-508559	-498543	-483358	-481718
	3440.59	-549191	-508246	-498367	-483260	-481704
	3440.62	-548621	-507926	-498195	-483162	-481686
	3440.64	-548043	-507600	-498025	-483065	-481663
	3440.66	-547455	-507270	-497859	-482969	-481636
	3440.68	-546858	-506937	-497694	-482875	-481605
	3440.71	-546251	-506602	-497531	-482782	-481573
	3440.73	-545634	-506268	-497369	-482691	-481538
	3440.75	-545006	-505936	-497205	-482602	-481502
	3440.77	-544369	-505606	-497040	-482514	-481465
	3440.8	-543723	-505281	-496870	-482428	-481426
	3440.82	-543070	-504961	-496695	-482343	-481387
	3440.84	-542408	-504645	-496513	-482260	-481345
	3440.86	-541740	-504335	-496322	-482178	-481303
	3440.89	-541065	-504030	-496121	-482099	-481258
	3440.91	-540383	-503728	-495909	-482022	-481212
	3440.93	-539695	-503428	-495684	-481947	-481163
	3440.95	-539000	-503130	-495447	-481877	-481112
	3440.98	-538298	-502830	-495197	-481810	-481058
	3441	-537589	-502527	-494935	-481748	-481001
	3441.02	-536874	-502219	-494663	-481691	-480942
	3441.04	-536154	-501904	-494381	-481638	-480880
	3441.07	-535428	-501581	-494091	-481590	-480816
	3441.09	-534698	-501250	-493795	-481545	-480748
	3441.11	-533966	-500910	-493495	-481502	-480677
	3441.13	-533231	-500561	-493192	-481460	-480604
	3441.16	-532496	-500206	-492886	-481418	-480528
	3441.18	-531760	-499846	-492580	-481373	-480451
	3441.2	-531024	-499482	-492274	-481324	-480372
	3441.22	-530289	-499116	-491967	-481269	-480294
	3441.25	-529555	-498750	-491661	-481207	-480219
	3441.27	-528821	-498386	-491354	-481136	-480147
	3441.29	-528087	-498025	-491046	-481057	-480083
	3441.31	-527353	-497666	-490739	-480969	-480027
	3441.34	-526619	-497311	-490430	-480873	-479982
	3441.36	-525884	-496958	-490122	-480771	-479950
	3441.38	-525149	-496608	-489815	-480664	-479932
	3441.4	-524414	-496259	-489511	-480554	-479928
	3441.43	-523679	-495911	-489210	-480442	-479937
	3441.45	-522943	-495562	-488914	-480332	-479959
	3441.47	-522209	-495213	-488625	-480224	-479990
	3441.49	-521474	-494864	-488344	-480119	-480028
	3441.52	-520740	-494514	-488072	-480018	-480071
	3441.54	-520007	-494164	-487809	-479922	-480114
	3441.56	-519274	-493814	-487554	-479830	-480153
	3441.58	-518540	-493465	-487306	-479741	-480188
	3441.61	-517806	-493117	-487062	-479655	-480214
	3441.63	-517070	-492770	-486818	-479572	-480231
	3441.65	-516332	-492426	-486573	-479491	-480239
	3441.67	-515592	-492084	-486322	-479411	-480237
	3441.69	-514850	-491745	-486063	-479334	-480227
	3441.72	-514104	-491409	-485792	-479259	-480210
	3441.74	-513357	-491078	-485508	-479188	-480188
	3441.76	-512607	-490751	-485210	-479122	-480163
	3441.78	-511856	-490428	-484898	-479061	-480137
	3441.81	-511105	-490111	-484574	-479006	-480111
	3441.83	-510355	-489800	-484239	-478959	-480088
	3441.85	-509607	-489494	-483895	-478920	-480068
	3441.87	-508861	-489193	-483545	-478887	-480052
	3441.9	-508120	-488897	-483192	-478862	-480041
	3441.92	-507382	-488605	-482837	-478843	-480036
	3441.94	-506650	-488317	-482484	-478828	-480037
	3441.96	-505922	-488032	-482134	-478816	-480044
	3441.99	-505199	-487749	-481789	-478806	-480059
	3442.01	-504479	-487468	-481449	-478796	-480080
	3442.03	-503762	-487190	-481115	-478785	-480107
	3442.05	-503047	-486914	-480787	-478771	-480141
	3442.08	-502331	-486640	-480466	-478754	-480180
	3442.1	-501614	-486370	-480152	-478733	-480223
	3442.12	-500892	-486104	-479844	-478709	-480269
	3442.14	-500165	-485842	-479543	-478680	-480315
	3442.17	-499430	-485583	-479248	-478647	-480362
	3442.19	-498686	-485327	-478960	-478611	-480406
	3442.21	-497933	-485073	-478677	-478570	-480446
	3442.23	-497169	-484820	-478400	-478524	-480482
	3442.26	-496396	-484567	-478129	-478472	-480513
	3442.28	-495612	-484311	-477862	-478415	-480537
	3442.3	-494821	-484051	-477600	-478350	-480555
	3442.32	-494022	-483787	-477341	-478277	-480566
	3442.35	-493217	-483517	-477086	-478195	-480571
	3442.37	-492408	-483241	-476833	-478103	-480571
	3442.39	-491597	-482959	-476582	-478002	-480565
	3442.41	-490784	-482672	-476333	-477891	-480555
	3442.44	-489970	-482379	-476084	-477773	-480542
	3442.46	-489155	-482083	-475835	-477647	-480527
	3442.48	-488341	-481783	-475585	-477518	-480510
	3442.5	-487525	-481481	-475333	-477385	-480492
	3442.53	-486708	-481176	-475079	-477253	-480474
	3442.55	-485888	-480869	-474822	-477123	-480457
	3442.57	-485065	-480560	-474560	-476998	-480440
	3442.59	-484239	-480248	-474293	-476878	-480424
	3442.62	-483409	-479932	-474020	-476766	-480409
	3442.64	-482575	-479611	-473741	-476660	-480394
	3442.66	-481738	-479285	-473455	-476561	-480379
	3442.68	-480899	-478952	-473162	-476468	-480364
	3442.71	-480060	-478613	-472862	-476379	-480348
	3442.73	-479223	-478267	-472555	-476293	-480330
	3442.75	-478389	-477914	-472243	-476207	-480309
	3442.77	-477559	-477557	-471927	-476120	-480285
	3442.8	-476736	-477195	-471606	-476029	-480258
	3442.82	-475921	-476831	-471283	-475934	-480228
	3442.84	-475113	-476467	-470957	-475834	-480194
	3442.86	-474313	-476104	-470631	-475729	-480158
	3442.89	-473520	-475745	-470303	-475619	-480120
	3442.91	-472733	-475390	-469976	-475506	-480082
	3442.93	-471950	-475043	-469649	-475391	-480044
	3442.95	-471170	-474704	-469322	-475275	-480007
	3442.98	-470393	-474374	-468997	-475162	-479972
	3443	-469615	-474053	-468672	-475052	-479941
	3443.02	-468837	-473741	-468349	-474947	-479913
	3443.04	-468058	-473436	-468027	-474848	-479888
	3443.07	-467278	-473138	-467707	-474755	-479866
	3443.09	-466497	-472844	-467390	-474668	-479847
	3443.11	-465715	-472552	-467076	-474585	-479830
	3443.13	-464932	-472260	-466766	-474507	-479814
	3443.16	-464150	-471966	-466460	-474429	-479798
	3443.18	-463368	-471668	-466158	-474351	-479783
	3443.2	-462588	-471363	-465861	-474271	-479767
	3443.22	-461809	-471052	-465569	-474185	-479751
	3443.25	-461034	-470733	-465281	-474094	-479733
	3443.27	-460261	-470406	-464998	-473995	-479713
	3443.29	-459493	-470073	-464719	-473889	-479692
	3443.31	-458730	-469735	-464443	-473776	-479668
	3443.34	-457974	-469393	-464170	-473658	-479640
	3443.36	-457225	-469050	-463898	-473535	-479609
	3443.38	-456484	-468709	-463626	-473412	-479574
	3443.4	-455753	-468370	-463355	-473289	-479535
	3443.43	-455031	-468037	-463081	-473171	-479492
	3443.45	-454319	-467712	-462806	-473059	-479445
	3443.47	-453616	-467395	-462529	-472956	-479395
	3443.49	-452920	-467088	-462248	-472865	-479342
	3443.52	-452231	-466791	-461963	-472786	-479289
	3443.54	-451545	-466503	-461674	-472719	-479237
	3443.56	-450860	-466225	-461381	-472666	-479187
	3443.58	-450175	-465955	-461081	-472624	-479140
	3443.61	-449485	-465691	-460774	-472593	-479098
	3443.63	-448791	-465432	-460460	-472570	-479062
	3443.65	-448089	-465176	-460136	-472552	-479032
	3443.67	-447378	-464920	-459801	-472535	-479008
	3443.69	-446659	-464663	-459455	-472516	-478989
	3443.72	-445930	-464403	-459097	-472492	-478974
	3443.74	-445194	-464139	-458725	-472458	-478962
	3443.76	-444450	-463870	-458341	-472412	-478953
	3443.78	-443700	-463594	-457946	-472351	-478942
	3443.81	-442945	-463312	-457541	-472273	-478930
	3443.83	-442189	-463024	-457129	-472176	-478913
	3443.85	-441431	-462729	-456712	-472060	-478891
	3443.87	-440674	-462429	-456295	-471926	-478862
	3443.9	-439917	-462122	-455882	-471776	-478825
	3443.92	-439163	-461811	-455474	-471611	-478779
	3443.94	-438411	-461496	-455077	-471435	-478724
[truncated: 2,478 more rows]

## Sheet: Fig3
Fig3e	Sham	MI		Fig3f	Sham	MI
	38.4	6.5			7.18	5.81
	42.9	6.9			7.15	5.77
	44.6	7.2			7.22	5.72
	39.4	6.7
Fig3b
Time (h)	PBS, pH 7.4			PBS, pH 5.4
0	0.806167	1.39354	0.365639	1.39354	0.659324	0.806167
6	8.73568	8.29515	9.61674	14.6094	15.4905	17.1057
12	16.3715	18.4273	17.9868	28.8532	29.1468	29.4405
24	18.8678	20.63	19.6021	31.4963	32.2306	32.0837
48	19.4552	19.6021	20.9236	32.2306	33.1116	33.5521
Fig3c
Time (hour)	Heart homogenate-MI			Heart homogenate-Sham			PBS
0	0.512482	0.365639	0.806167	0.218796	0.659324	1.2467	0.365639	0.512482	1.39354
6	17.9868	17.6931	19.6021	7.26725	6.82672	6.97357	1.39354	0.95301	0.806167
12	21.2173	22.2452	24.0073	9.76358	7.4141	10.3509	0.365639	0.512482	1.39354
24	25.1821	26.7974	25.4758	11.3788	12.1131	11.9662	1.39354	0.95301	0.806167
48	23.3759	27.7812	26.0191	14.0073	16.3568	15.3289	1.39354	0.95301	0.806167
Fig3d
Time (hour)	Heart homogenate, MI			Heart-homogenate, Sham			PBS
0	22	34	21	21	31	35	21	25	38
6	487	400	347	268	200	241	63	70	67
12	619	637	594	303	318	337	89	88	92
24	1194	1024	937	461	437	411	111	123	117
48	2071	2181	2285	943	1034	1086	132	138	136

## Sheet: Fig4
Fig4a						One-way ANOVA
	Sham	MI	PCL-Patch	NO-Patch		Tukey's multiple comparisons test	Mean Diff.	95.00% CI of diff.	Below threshold?	Summary	Adjusted P Value
	5	27	31	19		Sham vs. MI	-30.2	-37.84 to -22.56	Yes	****	<0.0001
	8	42	26	22		Sham vs. PCL-Patch	-27	-34.64 to -19.36	Yes	****	<0.0001
	2	34	38	26		Sham vs. NO-Patch	-17.6	-25.24 to -9.955	Yes	****	<0.0001
	3	39	29	19		MI vs. PCL-Patch	3.2	-4.445 to 10.84	No	ns	0.637
	4	31	33	24		MI vs. NO-Patch	12.6	4.955 to 20.24	Yes	**	0.0012
						PCL-Patch vs. NO-Patch	9.4	1.755 to 17.04	Yes	*	0.0136
Fig4b						One-way ANOVA
Border zone	Sham	MI	PCL-Patch	NO-Patch		Tukey's multiple comparisons test	Mean Diff.	95.00% CI of diff.	Below threshold?	Summary	Adjusted P Value
	2	26	22	12		Sham vs. MI	-24.6	-30.95 to -18.25	Yes	****	<0.0001
	1	21	30	16		Sham vs. PCL-Patch	-23.8	-30.15 to -17.45	Yes	****	<0.0001
	1	31	27	15		Sham vs. NO-Patch	-14.4	-20.75 to -8.048	Yes	****	<0.0001
	3	24	29	16		MI vs. PCL-Patch	0.8	-5.552 to 7.152	No	ns	0.9834
	1	29	19	21		MI vs. NO-Patch	10.2	3.848 to 16.55	Yes	**	0.0015
						PCL-Patch vs. NO-Patch	9.4	3.048 to 15.75	Yes	**	0.0032
Infarct zone	Sham	MI	PCL-Patch	NO-Patch		One-way ANOVA
	2	56	66	46		Tukey's multiple comparisons test	Mean Diff.	95.00% CI of diff.	Below threshold?	Summary	Adjusted P Value
	1	64	43	29		Sham vs. MI	-52.6	-66.71 to -38.49	Yes	****	<0.0001
	2	59	51	31		Sham vs. PCL-Patch	-54	-68.11 to -39.89	Yes	****	<0.0001
	1	42	56	51		Sham vs. NO-Patch	-37.8	-51.91 to -23.69	Yes	****	<0.0001
	1	49	61	39		MI vs. PCL-Patch	-1.4	-15.51 to 12.71	No	ns	0.9917
						MI vs. NO-Patch	14.8	0.6879 to 28.91	Yes	*	0.0382
						PCL-Patch vs. NO-Patch	16.2	2.088 to 30.31	Yes	*	0.0218
						One-way ANOVA
Fig4c						Tukey's multiple comparisons test	Mean Diff.	95.00% CI of diff.	Below threshold?	Summary	Adjusted P Value
	MI	PCL-Patch	NO-Patch	Sham		MI vs. PCL-Patch	-3.03	-14.91 to 8.854	No	ns	0.8452
	18.18	18.18	36.36	100		MI vs. NO-Patch	-21.21	-33.09 to -9.326	Yes	**	0.002
	9.09	18.18	27.27	100		MI vs. Sham	-87.88	-99.76 to -76.00	Yes	****	<0.0001
	9.09	9.09	36.36	100		PCL-Patch vs. NO-Patch	-18.18	-30.06 to -6.296	Yes	**	0.0052
						PCL-Patch vs. Sham	-84.85	-96.73 to -72.97	Yes	****	<0.0001
						NO-Patch vs. Sham	-66.67	-78.55 to -54.79	Yes	****	<0.0001
Fig4d	Complex I					One-way ANOVA
	Sham	MI	PCL-Patch	NO-Patch		Tukey's multiple comparisons test	Mean Diff.	95.00% CI of diff.	Below threshold?	Summary	Adjusted P Value
	154.275	181.772	207.839	148.36		Sham vs. MI	-8.951	-43.13 to 25.22	No	ns	0.8756
	182.369	198.408	182.369	135.374		Sham vs. PCL-Patch	7.767	-26.41 to 41.94	No	ns	0.9139
	208.083	229.836	157.594	129.627		Sham vs. NO-Patch	47.79	13.61 to 81.96	Yes	**	0.0051
	192.04	168.484	161.93	126.365		MI vs. PCL-Patch	16.72	-17.46 to 50.89	No	ns	0.5174
	191.236	194.256	179.436	149.334		MI vs. NO-Patch	56.74	22.56 to 90.91	Yes	**	0.0011
						PCL-Patch vs. NO-Patch	40.02	5.847 to 74.20	Yes	*	0.0191
	Complex II					One-way ANOVA
	Sham	MI	PCL-Patch	NO-Patch		Tukey's multiple comparisons test	Mean Diff.	95.00% CI of diff.	Below threshold?	Summary	Adjusted P Value
	60.159	39.0777	34.326	31.272		Sham vs. MI	8.786	-3.743 to 21.31	No	ns	0.2266
	41.9578	32.6807	41.9578	25.6892		Sham vs. PCL-Patch	7.166	-5.362 to 19.69	No	ns	0.3873
	41.7789	44.9113	31.272	19.9465		Sham vs. NO-Patch	21.83	9.306 to 34.36	Yes	***	0.0007
	34.834	36.0825	36.8135	21.8342		MI vs. PCL-Patch	-1.62	-14.15 to 10.91	No	ns	0.9821
	50.6307	32.6807	49.1612	21.4458		MI vs. NO-Patch	13.05	0.5209 to 25.58	Yes	*	0.0397
						PCL-Patch vs. NO-Patch	14.67	2.140 to 27.20	Yes	*	0.0191
	H2O2					One-way ANOVA
	Sham	MI	PCL-Patch	NO-Patch		Tukey's multiple comparisons test	Mean Diff.	95.00% CI of diff.	Below threshold?	Summary	Adjusted P Value
	5	27	31	19		Sham vs. MI	-0.08869	-0.1283 to -0.04913	Yes	****	<0.0001
	8	42	26	22		Sham vs. PCL-Patch	-0.07913	-0.1187 to -0.03957	Yes	***	0.0002
	2	34	38	26		Sham vs. NO-Patch	-0.01561	-0.05517 to 0.02395	No	ns	0.6776
	3	39	29	19		MI vs. PCL-Patch	0.009561	-0.03000 to 0.04912	No	ns	0.8988
	4	31	33	24		MI vs. NO-Patch	0.07308	0.03352 to 0.1126	Yes	***	0.0004
						PCL-Patch vs. NO-Patch	0.06352	0.02396 to 0.1031	Yes	**	0.0015

## Sheet: Fig5 
Fig5a						One-way ANOVA
	Sham	MI	PCL-Patch	NO-Patch		Tukey's multiple comparisons test	Mean Diff.	95.00% CI of diff.	Below threshold?	Summary	Adjusted P Value
	5	32	34	15		Sham vs. MI	-32	-38.37 to -25.63	Yes	****	<0.0001
	2	29	33	17		Sham vs. PCL-Patch	-31.2	-37.57 to -24.83	Yes	****	<0.0001
	1	42	31	21		Sham vs. NO-Patch	-16.4	-22.77 to -10.03	Yes	****	<0.0001
	2	30	38	21		MI vs. PCL-Patch	0.8	-5.565 to 7.165	No	ns	0.9835
	0	37	30	18		MI vs. NO-Patch	15.6	9.235 to 21.97	Yes	****	<0.0001
						PCL-Patch vs. NO-Patch	14.8	8.435 to 21.17	Yes	****	<0.0001
Fig5b	Sham	MI	PCL-patch	NO-patch		One-way ANOVA
	10	183.5	191	107		Tukey's multiple comparisons test	Mean Diff.	95.00% CI of diff.	Below threshold?	Summary	Adjusted P Value
	5	168.5	142.5	89.5		Sham vs. MI	-177.5	-208.3 to -146.7	Yes	****	<0.0001
	8	191.5	179	92		Sham vs. PCL-patch	-170.4	-201.2 to -139.6	Yes	****	<0.0001
	7	210.5	210	119.5		Sham vs. NO-patch	-96.5	-127.3 to -65.70	Yes	****	<0.0001
	3	166.5	162.5	107.5		MI vs. PCL-patch	7.1	-23.70 to 37.90	No	ns	0.9106
						MI vs. NO-patch	81	50.20 to 111.8	Yes	****	<0.0001
						PCL-patch vs. NO-patch	73.9	43.10 to 104.7	Yes	****	<0.0001
						One-way ANOVA
Fig5c	Sham	MI	PCL-patch	NO-patch		Tukey's multiple comparisons test	Mean Diff.	95.00% CI of diff.	Below threshold?	Summary	Adjusted P Value
	10	88.5	77.5	122		Sham vs. MI	-63.4	-85.10 to -41.70	Yes	****	<0.0001
	5	78.5	57.5	142.5		Sham vs. PCL-patch	-64	-85.70 to -42.30	Yes	****	<0.0001
	8	69	59.5	113		Sham vs. NO-patch	-123.7	-145.4 to -102.0	Yes	****	<0.0001
	7	59	92.5	131.5		MI vs. PCL-patch	-0.6	-22.30 to 21.10	No	ns	0.9998
	3	55	66	142.5		MI vs. NO-patch	-60.3	-82.00 to -38.60	Yes	****	<0.0001
						PCL-patch vs. NO-patch	-59.7	-81.40 to -38.00	Yes	****	<0.0001
						One-way ANOVA
Fig5d	IL-10					Tukey's multiple comparisons test	Mean Diff.	95.00% CI of diff.	Below threshold?	Summary	Adjusted P Value
	Sham	MI	PCL-patch	NO-patch		Sham vs. MI	-0.8853	-2.950 to 1.180	No	ns	0.6198
	1	1.20956	4.12695	7.65498		Sham vs. PCL-patch	-0.9981	-3.063 to 1.067	No	ns	0.5272
	1	3.21546	1.26594	4.56324		Sham vs. NO-patch	-5.632	-7.697 to -3.567	Yes	****	<0.0001
	1	2.89566	2.36361	6.26987		MI vs. PCL-patch	-0.1128	-2.178 to 1.952	No	ns	0.9986
	1	1.03621	1.14156	8.56124		MI vs. NO-patch	-4.746	-6.812 to -2.681	Yes	****	<0.0001
	1	1.06984	1.09249	6.10956		PCL-patch vs. NO-patch	-4.634	-6.699 to -2.569	Yes	****	<0.0001
						One-way ANOVA
	Arg1					Tukey's multiple comparisons test	Mean Diff.	95.00% CI of diff.	Below threshold?	Summary	Adjusted P Value
	Sham	MI	PCL-patch	NO-patch		Sham vs. MI	-1.73	-4.502 to 1.043	No	ns	0.316
	1	1.95647	2.16092	11.237		Sham vs. PCL-patch	-1.537	-4.310 to 1.235	No	ns	0.4134
	1	3.56279	4.03597	6.91568		Sham vs. NO-patch	-7.997	-10.77 to -5.224	Yes	****	<0.0001
	1	2.73564	1.26781	12.1327		MI vs. PCL-patch	0.1921	-2.581 to 2.965	No	ns	0.9971
	1	4.1295	2.06997	8.56694		MI vs. NO-patch	-6.267	-9.040 to -3.495	Yes	****	<0.0001
	1	1.26339	3.15264	6.13269		PCL-patch vs. NO-patch	-6.46	-9.232 to -3.687	Yes	****	<0.0001
						One-way ANOVA
	IL-1b					Tukey's multiple comparisons test	Mean Diff.	95.00% CI of diff.	Below threshold?	Summary	Adjusted P Value
	Sham	MI	PCL-patch	NO-patch		Sham vs. MI	-8.772	-13.34 to -4.205	Yes	***	0.0003
	1	11.2369	6.23548	4.65998		Sham vs. PCL-patch	-8.438	-13.01 to -3.870	Yes	***	0.0004
	1	14.1599	15.2692	7.23164		Sham vs. NO-patch	-3.464	-8.031 to 1.104	No	ns	0.1741
	1	6.5896	10.3236	2.59496		MI vs. PCL-patch	0.3345	-4.233 to 4.902	No	ns	0.9966
	1	9.23191	8.76531	3.56987		MI vs. NO-patch	5.309	0.7412 to 9.876	Yes	*	0.0201
	1	7.64356	6.59596	4.26135		PCL-patch vs. NO-patch	4.974	0.4067 to 9.542	Yes	*	0.0305
						One-way ANOVA
	TNF-a					Tukey's multiple comparisons test	Mean Diff.	95.00% CI of diff.	Below threshold?	Summary	Adjusted P Value
	Sham	MI	PCL-patch	NO-patch		Sham vs. MI	-7.533	-10.09 to -4.981	Yes	****	<0.0001
	1	9.26546	10.5962	5.26987		Sham vs. PCL-patch	-6.712	-9.264 to -4.160	Yes	****	<0.0001
	1	9.5678	5.96548	4.62315		Sham vs. NO-patch	-2.994	-5.547 to -0.4423	Yes	*	0.0189
	1	6.2415	6.2594	3.21652		MI vs. PCL-patch	0.821	-1.731 to 3.373	No	ns	0.7945
	1	10.2659	8.95126	4.26316		MI vs. NO-patch	4.539	1.987 to 7.091	Yes	***	0.0006
	1	7.32597	6.78951	2.59963		PCL-patch vs. NO-patch	3.718	1.166 to 6.270	Yes	**	0.0036

## Sheet: Fig6 
Fig6a
LV-EF	MI						PCL-patch						NO-patch						Sham
Baseline	42.0591	31.3579	49.9985	56.6906	52.7635		53.2374	39.2442	54.411	44.4977	53.7476		48.6423	43.9475	52.8247	40.5467	51.2147		71.6288	62.9422	66.7321	69.7338	63.1963
Day1	17.0197	29.4787	36.2447	13.0361	31.3878		28.1144	44.7644	26.9379	53.826	48.6563		45.9874	43.3678	55.089	34.1579	26.1101		65.5268	66.7321	62.9791	69.7338	63.1963
Day28	34.0962	21.8961	26.0689	34.9894	18.0228		35.9124	21.5206	17.0524	20.5481	31.5434		44.2363	46.2237	39.3919	42.0294	62.9791		71.6288	62.9422	65.5268	66.7321	69.7338
LV-FS	MI						PCL-patch						NO-patch						Sham
Baseline	21.1538	15.2174	25.7862	30.5882	27.6074		27.8481	19.5531	28.7425	22.6519	28.5714		25	22.2222	27.1318	20.3297	26.8817		41.9355	34.5912	38.1188	40.4624	35.4369
Day 1	7.86517	14.2857	18.0488	6.04651	15.3465		13.8528	22.9167	13.1004	28.2051	25.6522		23.7864	22.093	29.6089	16.8539	12.6638		36.875	38.1188	35.7977	40.4624	35.4369
Day 28	17.0213	10.5932	12.6126	17.6	8.66142		18.2156	10.4317	7.9602	9.91736	15.7676		22.7907	23.8636	19.6721	21.4286	35.7977		36.875	38.1188	41.9355	34.5912	40.4624
LVIDd	Sham						MI						PCL-Patch						NO-Patch
Baseline	6.80278	5.81528	7.38796	7.12824	7.53426		6.42778	6.72963	5.81528	7.00463	5.96157		5.7787	6.54676	6.10787	6.61991	6.9125		5.99815	6.25417	4.71806	6.65648	6.80278
Day 1	6.59259	7.38796	6.80278	7.12824	9.39954		6.51018	7.16852	7.49768	7.86343	7.38796		9.51806	7.02222	8.37546	5.70556	8.41204		7.53426	7.08704	7.37546	7.33426	8.37546
Day 28	6.59259	7.38796	9.39954	7.12824	7.53426		8.59491	9.72407	8.11944	9.14352	10.4657		9.83843	10.1676	7.35139	9.9713	9.93009		7.86343	7.25185	6.69306	7.68056	9.39954
LV-EDV	Sham						MI						PCL-Patch						NO-Patch
Baseline	239.463	167.566	288.39	266.092	301.359		210.586	233.678	167.566	255.807	177.375		165.16	219.539	187.476	225.139	248.277		179.873	197.871	103.282	227.967	239.463
Day 1	223.04	288.39	288.39	266.092	301.359		216.766	269.489	298.089	331.62	288.39		506.451	257.258	381.671	160.402	385.384		301.359	262.64	287.295	283.703	381.671
Day 28	239.463	288.39	266.092	301.359	288.39		404.231	530.877	356.192	463.554	623.696		544.69	585.464	285.194	560.967	555.894		331.62	276.589	230.814	314.624	492.666
Fig6c	Infarct size					Tukey's multiple comparisons test	Mean Diff.	95.00% CI of diff.	Below threshold?	Summary	Adjusted P Value		IVS					Tukey's multiple comparisons test	Mean Diff.	95.00% CI of diff.	Below threshold?	Summary	Adjusted P Value
	MI	PCL-Patch	NO-Patch	Sham		MI vs. PCL-Patch	3.46	-4.742 to 11.66	No	ns	0.6315		Sham	MI	PCL-patch	NO-patch		Sham vs. MI	0.4781	0.1571 to 0.7992	Yes	**	0.003
	42.1	30.1	19.2	0.1		MI vs. NO-Patch	15.8	7.598 to 24.00	Yes	***	0.0003		1.35324	0.877778	1.02407	1.31667		Sham vs. PCL-patch	0.5019	0.1808 to 0.8229	Yes	**	0.002
	44.6	36.6	26.7	0.5		MI vs. Sham	38.94	30.74 to 47.14	Yes	****	<0.0001		1.28009	0.947685	0.841204	1.27731		Sham vs. NO-patch	0.1839	-0.1371 to 0.5049	No	ns	0.3861
	32.1	39.1	24.6	0.2		PCL-Patch vs. NO-Patch	12.34	4.138 to 20.54	Yes	**	0.0028		1.35324	1.17037	0.694907	1.42639		MI vs. PCL-patch	0.0237	-0.2973 to 0.3447	No	ns	0.9965
	37.9	41.3	31.6	0.9		PCL-Patch vs. Sham	35.48	27.28 to 43.68	Yes	****	<0.0001		1.64815	0.877778	1.31852	0.9875		MI vs. NO-patch	-0.2943	-0.6153 to 0.02675	No	ns	0.0784
	40.3	32.6	15.9	0.6		NO-Patch vs. Sham	23.14	14.94 to 31.34	Yes	****	<0.0001		1.53611	0.906481	0.78287	1.24352		PCL-patch vs. NO-patch	-0.318	-0.6390 to 0.003043	No	ns	0.0527
	LV-infarction thickness
		AMI					NO-patch					PCL-patch					Sham
	S1	0.619811	0.599598	0.587737	0.427417	0.452575	0.526662	0.562937	0.973055	0.785236	0.57389	0.571392	0.551664	0.507147	0.635329	0.678667	1.3668	1.47257	1.48996	1.57826	1.66396
	S2	0.605868	0.730236	0.520189	0.494925	0.439594	0.963109	0.654802	0.888564	1.09931	0.728861	0.57181	0.500191	0.650332	0.84815	1.16745	2.17464	1.99403	1.76039	1.89075	1.97853
	S3	0.607402	0.744425	0.532506	0.833333	0.62223	1.18284	0.970205	1.00165	1.28462	1.4631	0.981719	1.10527	1.03572	1.16085	0.90008	1.50114	1.85767	1.87353	2.21574	2.131
	S4	0.566316	0.680039	0.499461	0.904184	0.466895	1.95664	1.84244	2.02701	2.20505	2.13637	0.866049	0.665951	0.83736	0.887478	0.832522	2.31238	2.44955	2.41347	2.23607	1.85354
	S5	1.05379	1.53408	1.73843	1.99866	1.72767	2.35312	2.4049	2.52426	2.58774	2.30885	1.38828	1.22601	1.38647	1.38541	1.81298	2.78765	2.52259	2.5475	2.52001	2.66979
							One-way ANOVA
								Mean Diff.	95.00% CI of diff.	Significant?	Summary	Adjusted P Value
Fig6d	CM cross section area	Sham	MI	PCL-patch	NO-patch		Sham vs. MI	-533.3	-724 to -342.6	Yes	****	<0.0001
		879.4	1429.8	1449.6	1009.7		Sham vs. PCL-patch	-496.2	-686.9 to -305.5	Yes	****	<0.0001
		1102.7	1337.9	1326.5	1198.6		Sham vs. NO-patch	-253.5	-444.2 to -62.82	Yes	**	0.0076
		766.3	1626.3	1387.7	1209.4		MI vs. PCL-patch	37.14	-153.6 to 227.8	No	ns	0.9432
		922.9	1354.9	1529.6	1265.6		MI vs. NO-patch	279.8	89.08 to 470.5	Yes	**	0.0034
		931.7	1520.6	1390.4	1187.3		PCL-patch vs. NO-patch	242.6	51.94 to 433.3	Yes	*	0.0107
	Collagen volume							Mean Diff.	95.00% CI of diff.	Significant?	Summary	Adjusted P Value
		Sham	MI	PCL-Patch	NO-Patch		Sham vs. MI	-21.32	-24.59 to -18.06	Yes	****	<0.0001
Fig6e		2.7055	23.2865	21.0595	8.183		Sham vs. PCL-Patch	-20.22	-23.49 to -16.95	Yes	****	<0.0001
		1.7915	19.2475	21.363	8.4385		Sham vs. NO-Patch	-5.983	-9.25 to -2.716	Yes	***	0.0004
		1.9325	23.8875	20.042	9.3425		MI vs. PCL-Patch	1.104	-2.163 to 4.37	No	ns	0.77
		3.107	24.6825	23.8875	6.849		MI vs. NO-Patch	15.34	12.07 to 18.61	Yes	****	<0.0001
		1.1095	26.158	25.3925	7.7475		PCL-Patch vs. NO-Patch	14.24	10.97 to 17.5	Yes	****	<0.0001
	CD31							Mean Diff.	95.00% CI of diff.	Significant?	Summary	Adjusted P Value
Fig6f		Sham	MI	PCL-Patch	NO-Patch		Sham vs. MI	-21.4	-34.74 to -8.057	Yes	**	0.0016
		9	36	22	63		Sham vs. PCL-Patch	-20	-33.34 to -6.657	Yes	**	0.0028
		16	21	42	72		Sham vs. NO-Patch	-50.8	-64.14 to -37.46	Yes	****	<0.0001
		5	41	26	51		MI vs. PCL-Patch	1.4	-11.94 to 14.74	No	ns	0.9902
		7	28	25	54		MI vs. NO-Patch	-29.4	-42.74 to -16.06	Yes	****	<0.0001
		13	31	35	64		PCL-Patch vs. NO-Patch	-30.8	-44.14 to -17.46	Yes	****	<0.0001
	a_SMA							Mean Diff.	95.00% CI of diff.	Significant?	Summary	Adjusted P Value
		Sham	MI	PCL-Patch	NO-Patch		Sham vs. MI	-5	-10.3 to 0.2976	No	ns	0.0678
Fig6g		4.167	13.889	11.111	15.972		Sham vs. PCL-Patch	-6.244	-11.54 to -0.9464	Yes	*	0.0183
		3.472	8.333	14.416	20.056		Sham vs. NO-Patch	-11.76	-17.05 to -6.458	Yes	****	<0.0001
		4.861	12.5	10.333	14.416		MI vs. PCL-Patch	-1.244	-6.542 to 4.054	No	ns	0.9062
		2.778	5.556	7.861	13.194		MI vs. NO-Patch	-6.755	-12.05 to -1.458	Yes	*	0.0105
		4.167	4.167	6.944	14.583		PCL-Patch vs. NO-Patch	-5.511	-10.81 to -0.2136	Yes	*	0.04
Fig 6a Two-way ANOVA
LV-EF						LV-FS						LVIDd						LV-EDV
Baseline	Mean Diff.	95.00% CI of diff.	Significant?	Summary	p value	Baseline	Mean Diff.	95.00% CI of diff.	Significant?	Summary	p value	Baseline	Mean Diff.	95.00% CI of diff.	Significant?	Summary	p value	Baseline	Mean Diff.	95.00% CI of diff.	Significant?	Summary	p value
MI vs. PCL-patch	-2.454	-16.08 to 11.17	No	ns	0.9633	MI vs. PCL-patch	-1.403	-9.733 to 6.928	No	ns	0.9668	Sham vs. MI	0.5459	-0.9854 to 2.077	No	ns	0.7787	Sham vs. MI	43.57	-82.9 to 170	No	ns	0.7959
MI vs. NO-patch	-0.8613	-14.49 to 12.77	No	ns	0.9983	MI vs. NO-patch	-0.2425	-8.573 to 8.088	No	ns	0.9998	Sham vs. PCL-Patch	0.5406	-0.9908 to 2.072	No	ns	0.7838	Sham vs. PCL-Patch	43.46	-83.01 to 169.9	No	ns	0.7972
MI vs. Sham	-20.27	-33.9 to -6.645	Yes	**	0.0014	MI vs. Sham	-14.04	-22.37 to -5.708	Yes	***	0.0002	Sham vs. NO-Pacth	0.8478	-0.6835 to 2.379	No	ns	0.4612	Sham vs. NO-Pacth	62.88	-63.59 to 189.4	No	ns	0.5529
PCL-patch vs. NO-patch	1.592	-12.04 to 15.22	No	ns	0.9894	PCL-patch vs. NO-patch	1.16	-7.17 to 9.491	No	ns	0.9807	MI vs. PCL-Patch	-0.00537	-1.537 to 1.526	No	ns	>0.9999	MI vs. PCL-Patch	-0.1159	-126.6 to 126.4	No	ns	>0.9999
PCL-patch vs. Sham	-17.82	-31.45 to -4.191	Yes	**	0.0058	PCL-patch vs. Sham	-12.64	-20.97 to -4.305	Yes	***	0.0007	MI vs. NO-Pacth	0.3019	-1.229 to 1.833	No	ns	0.9527	MI vs. NO-Pacth	19.31	-107.2 to 145.8	No	ns	0.9771
NO-patch vs. Sham	-19.41	-33.04 to -5.784	Yes	**	0.0023	NO-patch vs. Sham	-13.8	-22.13 to -5.465	Yes	***	0.0002	PCL-Patch vs. NO-Pacth	0.3072	-1.224 to 1.839	No	ns	0.9504	PCL-Patch vs. NO-Pacth	19.43	-107 to 145.9	No	ns	0.9767
day1						Day 1						Day 1						Day 1
MI vs. PCL-patch	-15.03	-28.65 to -1.399	Yes	*	0.0254	MI vs. PCL-patch	-8.427	-16.76 to -0.09626	Yes	*	0.0377	Sham vs. MI	0.1767	-1.355 to 1.708	No	ns	0.9898	Sham vs. MI	-7.417	-133.9 to 119.1	No	ns	0.9986
MI vs. NO-patch	-15.51	-29.14 to -1.881	Yes	*	0.0199	MI vs. NO-patch	-8.683	-17.01 to -0.352	Yes	*	0.0306	Sham vs. PCL-Patch	-0.3444	-1.876 to 1.187	No	ns	0.932	Sham vs. PCL-Patch	-64.78	-191.2 to 61.69	No	ns	0.5282
MI vs. Sham	-40.2	-53.83 to -26.57	Yes	****	<0.0001	MI vs. Sham	-25.02	-33.35 to -16.69	Yes	****	<0.0001	Sham vs. NO-Pacth	-0.07907	-1.61 to 1.452	No	ns	0.9991	Sham vs. NO-Pacth	-29.88	-156.3 to 96.59	No	ns	0.9223
PCL-patch vs. NO-patch	-0.4826	-14.11 to 13.15	No	ns	0.9997	PCL-patch vs. NO-patch	-0.2558	-8.586 to 8.075	No	ns	0.9998	MI vs. PCL-Patch	-0.5211	-2.052 to 1.01	No	ns	0.8019	MI vs. PCL-Patch	-57.36	-183.8 to 69.11	No	ns	0.6254
PCL-patch vs. Sham	-25.17	-38.8 to -11.55	Yes	****	<0.0001	PCL-patch vs. Sham	-16.59	-24.92 to -8.262	Yes	****	<0.0001	MI vs. NO-Pacth	-0.2557	-1.787 to 1.276	No	ns	0.9704	MI vs. NO-Pacth	-22.46	-148.9 to 104	No	ns	0.9647
NO-patch vs. Sham	-24.69	-38.32 to -11.06	Yes	****	<0.0001	NO-patch vs. Sham	-16.34	-24.67 to -8.006	Yes	****	<0.0001	PCL-Patch vs. NO-Pacth	0.2654	-1.266 to 1.797	No	ns	0.9671	PCL-Patch vs. NO-Pacth	34.9	-91.57 to 161.4	No	ns	0.8828
day 28						Day 28						Day 28						Day 28
MI vs. PCL-patch	1.699	-11.93 to 15.33	No	ns	0.9872	MI vs. PCL-patch	0.8392	-7.491 to 9.17	No	ns	0.9925	Sham vs. MI	-1.601	-3.132 to -0.06969	Yes	*	0.0373	Sham vs. MI	-199	-325.4 to -72.5	Yes	***	0.0007
MI vs. NO-patch	-19.96	-33.59 to -6.33	Yes	**	0.0017	MI vs. NO-patch	-11.41	-19.74 to -3.082	Yes	**	0.0025	Sham vs. PCL-Patch	-1.843	-3.375 to -0.3119	Yes	*	0.0125	Sham vs. PCL-Patch	-229.7	-356.2 to -103.2	Yes	****	<0.0001
MI vs. Sham	-40.3	-53.93 to -26.67	Yes	****	<0.0001	MI vs. Sham	-25.1	-33.43 to -16.77	Yes	****	<0.0001	Sham vs. NO-Pacth	-0.1692	-1.7 to 1.362	No	ns	0.991	Sham vs. NO-Pacth	-52.52	-179 to 73.95	No	ns	0.688
PCL-patch vs. NO-patch	-21.66	-35.28 to -8.029	Yes	***	0.0006	PCL-patch vs. NO-patch	-12.25	-20.58 to -3.921	Yes	**	0.0011	MI vs. PCL-Patch	-0.2422	-1.774 to 1.289	No	ns	0.9746	MI vs. PCL-Patch	-30.73	-157.2 to 95.74	No	ns	0.9162
PCL-patch vs. Sham	-42	-55.63 to -28.37	Yes	****	<0.0001	PCL-patch vs. Sham	-25.94	-34.27 to -17.61	Yes	****	<0.0001	MI vs. NO-Pacth	1.432	-0.09947 to 2.963	No	ns	0.0746	MI vs. NO-Pacth	146.4	19.98 to 272.9	Yes	*	0.0173
NO-patch vs. Sham	-20.34	-33.97 to -6.713	Yes	**	0.0013	NO-patch vs. Sham	-13.69	-22.02 to -5.355	Yes	***	0.0002	PCL-Patch vs. NO-Pacth	1.674	0.1427 to 3.205	Yes	*	0.0271	PCL-Patch vs. NO-Pacth	177.2	50.71 to 303.6	Yes	**	0.0028
Figure 6c LV-thickness Two-way ANOVA
S1	Mean Diff.	95.00% CI of diff.	Significant?	Summary	Adjusted P Value
AMI vs. NO-patch	-0.1469	-0.44 to 0.1461	No	ns	0.5567
AMI vs. PCL-patch	-0.05141	-0.3445 to 0.2416	No	ns	0.9675
AMI vs. Sham	-0.9769	-1.27 to -0.6838	Yes	****	<0.0001
NO-patch vs. PCL-patch	0.09552	-0.1975 to 0.3886	No	ns	0.8282
NO-patch vs. Sham	-0.83	-1.123 to -0.5369	Yes	****	<0.0001
PCL-patch vs. Sham	-0.9255	-1.219 to -0.6324	Yes	****	<0.0001
S2	Mean Diff.	95.00% CI of diff.	Significant?	Summary	Adjusted P Value
AMI vs. NO-patch	-0.3088	-0.6018 to -0.01572	Yes	*	0.0349
AMI vs. PCL-patch	-0.1954	-0.476 to 0.08515	No	ns	0.2687
AMI vs. Sham	-1.402	-1.695 to -1.108	Yes	****	<0.0001
NO-patch vs. PCL-patch	0.1133	-0.1672 to 0.3939	No	ns	0.7154
NO-patch vs. Sham	-1.093	-1.386 to -0.7997	Yes	****	<0.0001
PCL-patch vs. Sham	-1.206	-1.487 to -0.9255	Yes	****	<0.0001
S3	Mean Diff.	95.00% CI of diff.	Significant?	Summary	Adjusted P Value
AMI vs. NO-patch	-0.5125	-0.8055 to -0.2195	Yes	****	<0.0001
AMI vs. PCL-patch	-0.3707	-0.6513 to -0.09018	Yes	**	0.0046
AMI vs. Sham	-1.248	-1.541 to -0.9548	Yes	****	<0.0001
NO-patch vs. PCL-patch	0.1418	-0.1388 to 0.4223	No	ns	0.5503
NO-patch vs. Sham	-0.7353	-1.028 to -0.4423	Yes	****	<0.0001
PCL-patch vs. Sham	-0.8771	-1.158 to -0.5965	Yes	****	<0.0001
S4	Mean Diff.	95.00% CI of diff.	Significant?	Summary	Adjusted P Value
AMI vs. NO-patch	-1.41	-1.703 to -1.117	Yes	****	<0.0001
AMI vs. PCL-patch	-0.1858	-0.4571 to 0.08546	No	ns	0.2828
AMI vs. Sham	-1.63	-1.923 to -1.337	Yes	****	<0.0001
NO-patch vs. PCL-patch	1.224	0.953 to 1.496	Yes	****	<0.0001
NO-patch vs. Sham	-0.2195	-0.5125 to 0.07354	No	ns	0.2102
PCL-patch vs. Sham	-1.444	-1.715 to -1.172	Yes	****	<0.0001
S5	Mean Diff.	95.00% CI of diff.	Significant?	Summary	Adjusted P Value
AMI vs. NO-patch	-0.8252	-1.118 to -0.5322	Yes	****	<0.0001
AMI vs. PCL-patch	0.1605	-0.1201 to 0.441	No	ns	0.4427
AMI vs. Sham	-0.999	-1.292 to -0.7059	Yes	****	<0.0001
NO-patch vs. PCL-patch	0.9857	0.7052 to 1.266	Yes	****	<0.0001
NO-patch vs. Sham	-0.1737	-0.4668 to 0.1193	No	ns	0.4105
PCL-patch vs. Sham	-1.159	-1.44 to -0.8789	Yes	****	<0.0001

## Sheet: Fig7 
Fig7c						One-way ANOVA
	MI	PCL-Patch	NO-Patch	Sham			Mean Diff.	95.00% CI of diff.	Significant?	Summary	Adjusted P Value
	38.7	41.2	29.7	0.17		MI vs. PCL-Patch	-2.133	-5.925 to 1.659	No	ns	0.4147
	41.9	43.9	32.4	0.09		MI vs. NO-Patch	9.267	5.475 to 13.06	Yes	****	<0.0001
	36.6	38.7	24.9	0.1		MI vs. Sham	38.04	34.25 to 41.83	Yes	****	<0.0001
	36.9	39.1	26.7	0.11		PCL-Patch vs. NO-Patch	11.4	7.608 to 15.19	Yes	****	<0.0001
	40.3	42.6	30.7	0.17		PCL-Patch vs. Sham	40.18	36.38 to 43.97	Yes	****	<0.0001
	34.7	36.4	29.1	0.21		NO-Patch vs. Sham	28.78	24.98 to 32.57	Yes	****	<0.0001
Fig7d		Baseline(MI-1M)						After treatment
	Sham	72.5514	69.7675	70.5278	65.6167	64.918	64.6243	70.6964	70.6714	66.8688	68.6898	68.1013	66.4658
	MI	31.2878	26.0748	30.5373	32.4034	31.7372	27.4773	29.1082	24.9973	31.5293	25.5245	27.5574	29.2232
	PCL-patch	25.3047	31.7401	30.6154	28.5012	26.1958	26.4631	27.3256	28.5145	26.8312	24.9382	27.7336	24.9973
	NO-patch	33.9733	24.7087	34.9636	31.2036	25.6239	26.7267	34.7854	33.1518	33.573	32.6212	29.5899	39.8267
Fig7e		Baseline(MI-1M)						After treatment
	Sham	43.289	40.5028	41.2399	37.2836	36.801	36.7397	41.7736	41.5404	38.342	40.0705	39.4243	38.2423
	MI	15.5579	12.7312	15.145	16.1254	15.8174	13.4783	14.4299	12.22	15.763	12.4871	13.6	14.4884
	PCL-patch	12.3228	15.812	15.2059	13.9978	12.7983	12.945	13.4375	14.096	13.1902	12.1775	13.6691	12.22
	NO-patch	17.0442	12.0087	17.6221	15.4868	12.4722	13.0901	17.4639	16.6141	16.8274	16.2891	14.6129	20.3579
	Fig7d Two-way ANOVA(Baseline vs After treatment)							Fig7e Two-way ANOVA (Baseline vs After treatment)
	Baseline(MI-1M) - After treatment	Mean Diff.	95.00% CI of diff.	Significant?	Summary	Adjusted P Value		Baseline(MI-1M) - After treatment	Mean Diff.	95.00% CI of diff.	Significant?	Summary	Adjusted P Value
	Sham	-0.5813	-4.946 to 3.784	No	ns	0.9947		Sham	-0.5895	-3.287 to 2.108	No	ns	0.9664
	MI	1.93	-2.435 to 6.295	No	ns	0.6932		MI	0.9778	-1.72 to 3.676	No	ns	0.8217
	PCL-patch	1.413	-2.952 to 5.778	No	ns	0.8733		PCL-patch	0.7152	-1.983 to 3.413	No	ns	0.9341
	NO-patch	-4.391	-8.756 to -0.02653	Yes	*	0.0481		NO-patch	-2.407	-5.105 to 0.2911	No	ns	0.0968
	Fig 7d Two-way ANOVA (Between groups)							Fig 7e Two-way ANOVA (Between groups)
	Tukey's multiple comparisons test	Mean Diff.	95.00% CI of diff.	Significant?	Summary	Adjusted P Value		Tukey's multiple comparisons test	Mean Diff.	95.00% CI of diff.	Significant?	Summary	Adjusted P Value
	Baseline(MI-1M)							Baseline(MI-1M)
	Sham vs. MI	38.08	33.6 to 42.57	Yes	****	<0.0001		Sham vs. MI	24.5	21.73 to 27.27	Yes	****	<0.0001
	Sham vs. PCL-patch	39.86	35.38 to 44.35	Yes	****	<0.0001		Sham vs. PCL-patch	25.46	22.69 to 28.24	Yes	****	<0.0001
	Sham vs. NO-patch	38.47	33.98 to 42.95	Yes	****	<0.0001		Sham vs. NO-patch	24.69	21.92 to 27.46	Yes	****	<0.0001
	MI vs. PCL-patch	1.783	-2.703 to 6.269	No	ns	0.7123		MI vs. PCL-patch	0.9623	-1.811 to 3.735	No	ns	0.7889
	MI vs. NO-patch	0.3863	-4.1 to 4.872	No	ns	0.9956		MI vs. NO-patch	0.1885	-2.584 to 2.961	No	ns	0.9978
	PCL-patch vs. NO-patch	-1.397	-5.883 to 3.089	No	ns	0.8378		PCL-patch vs. NO-patch	-0.7737	-3.547 to 1.999	No	ns	0.877
	After treatment							After treatment
	Sham vs. MI	40.59	36.11 to 45.08	Yes	****	<0.0001		Sham vs. MI	26.07	23.29 to 28.84	Yes	****	<0.0001
	Sham vs. PCL-patch	41.86	37.37 to 46.34	Yes	****	<0.0001		Sham vs. PCL-patch	26.77	23.99 to 29.54	Yes	****	<0.0001
	Sham vs. NO-patch	34.66	30.17 to 39.14	Yes	****	<0.0001		Sham vs. NO-patch	22.87	20.1 to 25.64	Yes	****	<0.0001
	MI vs. PCL-patch	1.267	-3.219 to 5.753	No	ns	0.8732		MI vs. PCL-patch	0.6997	-2.073 to 3.473	No	ns	0.9054
	MI vs. NO-patch	-5.935	-10.42 to -1.449	Yes	**	0.0054		MI vs. NO-patch	-3.196	-5.969 to -0.4233	Yes	*	0.0183
	PCL-patch vs. NO-patch	-7.201	-11.69 to -2.715	Yes	***	0.0006		PCL-patch vs. NO-patch	-3.896	-6.669 to -1.123	Yes	**	0.0029

## Sheet: Fig 8
Fig8b
	Days	I/R	NO-patch
	0.5	1
	1	1
	7	1
	27	1
	28	0
	28	0
	28	0
	28	0
	1		0
	3		0
	7		1
	10		0
	14		0
	21		0
	28		0
Fig8c	EF	I/R				NO-patch
	Baseline	72.3	76.6	70.5	71	74.5	73.1	70.7	72.6	73.8	71.6
	After-MI	41.2	51.9	52.1	48.4	44.2	46.3	50.9	45.2	48.6	47.5		Unpaired t-test, two tailed p value
	Day 7	46.2	56.9	52.9	52	60.1	57.9	53.2	57.2	59	55.2			p value	significance
	Day 28	50.1	58.6	54.6	54.4	67.3	60.8	64	62.3	63.15	64		I/R vs. NO-patch day 28	0.0177	*
	FS	I/R				NO-patch
	Baseline	39.3	37.8	43.6	37	39.5	41.7	39.6	37.6	40.6	38.6
	After-MI	19	26.7	29.2	24.9	20.9	22.1	25.2	29.6	27.4	23.7		Unpaired t-test, two tailed p value
	Day 7	23.7	27.4	30.1	27.1	31.1	28.7	27.4	28.1	30	27.8			p value	significance
	Day 28	25.6	31.2	28.6	28.5	34.9	31.6	32	33.7	33.3	32.8		I/R vs. NO-patch day 28	0.0374	*
	ESV	I/R				NO-patch
	Baseline	5.13	5.32	6.95	3.74	4.76	7.24	3.43	3.74	6	3.6
	After-MI	13.4	10.9	21.2	15.2	18.9	17.3	22.2	18.1	19.7	20.1		Unpaired t-test, two tailed p value
	Day 7	13.1	14.9	16.2	14.7	13.7	14.1	10.6	13.9	12.4	12.2			p value	significance
	Day 28	10.6	9.16	12.6	10.8	8.26	7.64	4.59	6.71	7.95	5.7		I/R vs. NO-patch day 28	0.0253	*
	LVIDs	I/R				NO-patch
	Baseline	1.41	1.27	1.21	1.13	1.21	1.16	1.29	1.37	1.19	1.33
	After-MI	2.04	1.53	2.45	2.06	2.34	2.26	2.49	1.88	2.3	2.19		Unpaired t-test, two tailed p value
	Day 7	2.13	1.99	2.22	2.11	2.02	1.95	2.27	1.64	2.11	1.83			p value	significance
	Day 28	2.01	1.69	1.89	1.86	1.35	1.74	1.69	1.56	1.55	1.63		I/R vs. NO-patch day 28	0.0839
Fig8d	LV-EF			CO
	I/R	NO-patch		I/R	NO-patch
	44.923	62.42		0.814	0.887
	46.505	59.645		0.866	0.97
	47.864	61.847		0.831	0.928
Unpaired t-test, two tailed p value			Unpaired t-test, two tailed p value
	p value	significance		p value	significance
I/R vs. NO-patch	0.002	***	I/R vs. NO-patch	0.0325	*

## Sheet: Fig9 
Fig9b
		I/R				NO-patch
	S1	3.54703	4.2285	5.33457	4.37003	4.54534	3.68995	1.82455
	S2	4.13711	5.27358	4.34877	4.58649	4.86111	3.09849	3.65003
	S3	7.56249	5.32525	5.75434	6.21403	3.20512	5.93949	4.65502
	S4	4.62959	5.61615	7.51337	5.91971	4.0183	2.5462	1.77804
	S5	5.22174	4.23943	5.94847	5.13655	0.940166	1.80022	1.44454
Fig9c	I/R	NO-patch		Unpaired t-test, two tailed p value
	8.28543	6.73091			p value	significance
	8.17958	5.53171		I/R vs. NO-patch	0.0036	**
	9.3032	4.68705
	8.8631
Fig9e	I/R	NO-patch		Unpaired t-test, two tailed p value
	41.3333	57			p value	significance
	38	52.3333		I/R vs. NO-patch	0.046	*
	33.8889	37.6667
	31.6667	42.6667
		40
		46.6667
Fig9f	I/R	NO-patch		Unpaired t-test, two tailed p value
	10.25	20.3333			p value	significance
	14	17.875		I/R vs. NO-patch	0.0157	*
	17.375	18.375
	15.5	22.5
		17.5
		25.3333
Fig9g	I/R	NO-patch		Unpaired t-test, two tailed p value
	4.5045	9.90991			p value	significance
	3.6036	7.20721		I/R vs. NO-patch	<0.0001	****
	5.40541	9.00901
	4.72973	9.45946
		8.64865
		8.10811

## Sheet: STable1
Fiber size (μm）
PCL-patch	1.517	0.66	0.483	0.459	0.543	1.233	0.827	1.248	1.05	0.535	0.703	0.543	0.962	0.757	0.604	0.543	0.727	0.459	0.66	1.156	1.156	0.844	0.462	0.363	1.016	0.658	0.564	0.346	0.804	0.394	1.038	1.197	0.967	0.616	1.697	0.535	1.147	0.804	1.05	1.571	1.262	1.233	1.215	1.161	0.649	0.825	0.51	1.109	0.585
NO-patch	0.651	1.114	0.543	0.27	0.462	0.382	1.05	0.906	0.585	0.604	0.595	0.63	0.557	0.649	0.721	0.551	0.541	0.677	1.316	0.825	0.513	0.684	0.532	0.575	0.684	0.88	0.342	0.459	0.774	0.486	0.946	0.651	0.498	0.727	0.651	0.342	0.575	0.669	0.651	0.597	0.703	0.595	0.616	0.872	0.489	0.658	0.432	0.677	0.575
Pore size (μm）
PCL-patch	4.066	12.063	6.557	9.981	5.023	7.408	5.239	8.274	2.42	5.479	2.677	2.058	2.342	3.752	4.327	3.922	2.609	2.375	5.161	4.474	2.451	4.89	3.478	1.919	1.487	4.864	3.869	5.154	3.895	3.676	2.069	2.684	4.814	4.096	5.04	2.903	5.47	5.195	6.056	3.636	2.466	2.819	3.575	1.644	6.191	3.292	3.353	4.358	3.805
NO-patch	2.873	3.299	3.016	2.375	2.563	3.48	3.206	1.517	3.024	1.866	2.915	2.012	3.102	1.731	4.205	2.229	2.504	2.06	3.412	2.099	2.651	4.897	4.962	2.582	4.091	3.776	3.875	2.903	1.858	3.676	3.266	2.132	5.469	2.531	3.163	4.327	5.672	4.899	3.247	2.739	4.354	4.087	3.544	3.798	5.521	5.292	6.189	3.727	3.825
Young‘s modulus (MPa)
PCL-patch	7.8581	9.981	8.161	10.2824	8.6542
NO-patch	6.9344	6.8929	7.5084	8.2844	10.1498
Stress at max (MPa)
PCL-patch	5.8723	5.30975	6.58283	5.99863	5.2812
NO-patch	4.6825	4.87581	4.536	4.34	5.35463
Strain at break (%)
PCL-patch	204.333	176.323	186.922	204.21	226.647
NO-patch	197.469	191.025	161.812	194.41	199.392
[truncated: 52 more columns]

[truncated: 6 more sheets: SFig4, SFig5, SFig10, SFig12, SFig17, SFig18]
